# Supplementary material for: Relation between smoking history and gene expression profiles in lung adenocarcinomas
Source: BMC Med Genomics. 2012 Jun 7;5:22. doi: 10.1186/1755-8794-5-22 (PMC3447685; doi:10.1186/1755-8794-5-22)
Supplement: Additional file 1 — Table S1. AC1/AC2 and supervised gene expression centroids. An Excel file, Table S1, containing gene expression centroids for the AC1/AC2 and seven gene signatures derived from supervised analysis. [file 1755-8794-5-22-S1.xls]

## Sheet: AC1_AC2
Table S1. AC1 / AC2 and supervised gene expression centroids
ILMN	geneSymbol	AC1	AC2
ILMN_1680339	PDGFRL	-0.266789	0.533577
ILMN_1737514	KYNU	-0.279221	0.558442
ILMN_1735570	HOP	-0.264031	0.528062
ILMN_2196479	XRN2	-0.270164	0.540328
ILMN_2163723	KRT7	-0.296253	0.592507
ILMN_1700583	ZNF750	-0.273061	0.546123
ILMN_1688231	TREM1	-0.281198	0.562396
ILMN_1809467	VAMP5	-0.276603	0.553206
ILMN_1680757	LRRC26	-0.338175	0.67635
ILMN_2113470	GSTA1	-0.39531	0.790619
ILMN_1651826	BASP1	-0.308405	0.61681
ILMN_1683102	SLC26A9	-0.299876	0.599752
ILMN_1771482	KIAA1324	-0.363043	0.726087
ILMN_1666222	PHACTR3	-0.314445	0.62889
ILMN_2249018	LOC389816	-0.362185	0.724371
ILMN_1794492	HOXC6	-0.307651	0.615302
ILMN_1757387	UCHL1	-0.407043	0.814086
ILMN_2387471	FLJ22184	-0.292981	0.585962
ILMN_2394841	TITF1	-0.287221	0.574441
ILMN_2133205	GPX2	-0.532678	1.06536
ILMN_1701653	ASCL1	-0.534676	1.06935
ILMN_1781745	C9orf152	-0.319287	0.638573
ILMN_1714335	RDH10	-0.328071	0.656142
ILMN_2198239	HGD	-0.330205	0.660411
ILMN_1782305	NR4A2	-0.328214	0.656428
ILMN_1814015	CDH17	-0.368123	0.736245
ILMN_2339955	NR4A2	-0.360799	0.721598
ILMN_1770678	CBX2	-0.322359	0.644717
ILMN_1721541	WIF1	-0.333439	0.666878
ILMN_1682326	PCP4	-0.467277	0.934553
ILMN_1738989	GOLSYN	-0.32657	0.65314
ILMN_1728117	NKX2-1	-0.326047	0.652094
ILMN_2353161	MSLN	-0.559817	1.11963
ILMN_2412139	CABYR	-0.392521	0.785043
ILMN_1664861	ID1	-0.374497	0.748995
ILMN_1773417	AKR1C2	-0.421158	0.842316
ILMN_1666191	KLK13	-0.364451	0.728902
ILMN_1670158	FAM83A	-0.354322	0.708644
ILMN_1696584	ORM1	-0.38165	0.7633
ILMN_1786444	LPL	-0.361924	0.723847
ILMN_1904578	NA	-0.373536	0.747073
ILMN_1724658	BNIP3	-0.35942	0.718839
ILMN_1690621	GPR98	-0.357479	0.714959
ILMN_1707690	LOC648517	-0.412402	0.824804
ILMN_2081813	PCSK1	-0.526423	1.05285
ILMN_1813688	GKN2	-0.492319	0.984638
ILMN_1795484	PGC	-0.777394	1.55479
ILMN_1764690	NTS	-0.596548	1.1931
ILMN_1750181	TESC	-0.53391	1.06782
ILMN_2327244	CALCA	-0.502819	1.00564
ILMN_2315044	FGG	-0.704233	1.40847
ILMN_2412336	AKR1C2	-0.826155	1.65231
ILMN_1687757	AKR1C4	-0.696349	1.3927
ILMN_2239774	FAM83A	-0.387827	0.775653
ILMN_2323933	LAIR2	-0.418463	0.836926
ILMN_1807491	LAIR2	-0.417895	0.83579
ILMN_1656560	DKFZP564O0823	-0.393162	0.786325
ILMN_1702566	CALCA	-0.657852	1.3157
ILMN_1688228	LOC145837	-0.569577	1.13915
ILMN_1748004	PAEP	-0.457229	0.914458
ILMN_1725912	KLK12	-0.758578	1.51716
ILMN_1809817	FLJ23834	-0.429813	0.859627
ILMN_1658071	ATP1B1	-0.41547	0.830941
ILMN_2411511	KLK12	-0.55965	1.1193
ILMN_2359835	SFTPB	-0.529982	1.05996
ILMN_2367883	GEM	-0.45794	0.915879
ILMN_1737683	FGG	-0.588481	1.17696
ILMN_2219767	MYCN	-0.503318	1.00664
ILMN_1677092	GEM	-0.458823	0.917645
ILMN_1672872	FGL1	-0.47634	0.95268
ILMN_2321153	MUC4	-0.518201	1.0364
ILMN_1807034	CALCA	-0.926406	1.85281
ILMN_1678049	FGB	-0.877457	1.75491
ILMN_1663640	MAOA	-0.44513	0.89026
ILMN_2114972	FGB	-0.739123	1.47825
ILMN_1656369	C8orf4	-0.462473	0.924945
ILMN_1691790	DACT2	-0.460478	0.920957
ILMN_1762561	PLA2G10	-0.628359	1.25672
ILMN_2352090	GPRC5C	-0.451681	0.903361
ILMN_1748303	MUC5AC	-0.797339	1.59468
ILMN_1684158	GPT2	-0.461363	0.922726
ILMN_1663454	PKP1	-0.470837	0.941674
ILMN_2389069	PAEP	-0.726545	1.45309
ILMN_1747650	BMP6	-0.510729	1.02146
ILMN_1803073	DNAJC12	-0.634734	1.26947
ILMN_1717639	SNF1LK	-0.500236	1.00047
ILMN_2326197	FGL1	-0.671412	1.34282
ILMN_1803561	PLA2G4A	-0.545558	1.09112
ILMN_1812073	ATP6V1B1	-0.531782	1.06356
ILMN_1725773	DNAJC12	-0.514463	1.02893
ILMN_2161330	SPDEF	-0.493154	0.986308
ILMN_1774250	PLUNC	-0.849599	1.6992
ILMN_2311020	DNAJC12	-0.678075	1.35615
ILMN_1696537	DDIT4L	-0.606675	1.21335
ILMN_2269256	DNAJC12	-0.729529	1.45906
ILMN_1823341	NA	-0.506893	1.01379
ILMN_1712786	KIAA0828	-0.514503	1.02901
ILMN_1682828	FGL1	-0.779305	1.55861
ILMN_1730945	C19orf4	-0.633813	1.26763
ILMN_2380938	SYT7	-0.624076	1.24815
ILMN_1681515	CRLF1	-0.723992	1.44798
ILMN_1733519	HMGB3	-0.607437	1.21487
ILMN_1731374	CPE	-0.563403	1.12681
ILMN_1914295	NA	-0.515307	1.03061
ILMN_1790906	MSMB	-0.718639	1.43728
ILMN_2366192	FGL1	-0.968287	1.93657
ILMN_1721818	CLDN10	-0.695012	1.39002
ILMN_1801216	S100P	-0.974281	1.94856
ILMN_1740426	RASD1	-0.762619	1.52524
ILMN_2229379	KIT	-0.676871	1.35374
ILMN_2381945	FGA	-0.933092	1.86618
ILMN_1685663	CYP24A1	-0.776318	1.55264
ILMN_1790160	KIT	-0.694943	1.38989
ILMN_2376313	MSMB	-0.946687	1.89337
ILMN_1779017	FGA	-1.02859	2.05718
ILMN_1678904	ENO3	-0.667771	1.33554
ILMN_1656487	FGA	-0.950471	1.90094
ILMN_2363165	TACC2	-0.63146	1.26292
ILMN_1699243	MSMB	-0.989428	1.97886
ILMN_1742620	GLULD1	-0.638252	1.2765
ILMN_1772312	BARX1	-0.724199	1.4484
ILMN_1781400	SLC7A2	-0.869601	1.7392
ILMN_1736546	SLC16A14	-0.584666	1.16933
ILMN_2143427	GLULD1	-0.881411	1.76282
ILMN_2315780	TACC2	-0.657881	1.31576
ILMN_1748591	ODC1	-0.711305	1.42261
ILMN_1792748	CPS1	-1.1525	2.30499
ILMN_2227385	SLC16A14	-0.792439	1.58488
ILMN_1908918	NA	-0.95196	1.90392
ILMN_1654072	CX3CL1	0.581812	-1.16362
ILMN_1815895	LOC649143	0.69906	-1.39812
ILMN_1778401	HLA-B	0.499706	-0.999412
ILMN_2192072	MMP7	0.743048	-1.4861
ILMN_1659075	HLA-DOA	0.503827	-1.00765
ILMN_1685403	MMP7	0.695329	-1.39066
ILMN_2241124	GPR110	0.492774	-0.985549
ILMN_1685387	PIGR	0.666057	-1.33211
ILMN_2379644	CD74	0.469506	-0.939012
ILMN_2206949	SFTPC	0.862743	-1.72549
ILMN_1736567	CD74	0.445165	-0.890331
ILMN_1772218	HLA-DPA1	0.505111	-1.01022
ILMN_1676256	TPSAB1	0.488795	-0.977591
ILMN_1661266	HLA-DQB1	0.532302	-1.0646
ILMN_2399016	MMP28	0.454412	-0.908824
ILMN_1696284	CLDN18	0.820839	-1.64168
ILMN_2400759	CPVL	0.412571	-0.825141
ILMN_1719759	TNC	0.490256	-0.980512
ILMN_1752592	HLA-DRB4	0.476221	-0.952441
ILMN_2169801	TPSAB1	0.434416	-0.868831
ILMN_2413779	SEZ6L2	0.430789	-0.861578
ILMN_2066066	HLA-DRB6	0.395967	-0.791934
ILMN_1666594	IRF8	0.385139	-0.770279
ILMN_2184184	ANXA1	0.38918	-0.77836
ILMN_1689655	HLA-DRA	0.424935	-0.84987
ILMN_2157441	HLA-DRA	0.38138	-0.762761
ILMN_1717261	HLA-DRB3	0.430637	-0.861274
ILMN_1723912	IFI44L	0.387921	-0.775842
ILMN_1689088	COLEC12	0.398175	-0.79635
ILMN_1664464	PTGDS	0.455096	-0.910192
ILMN_1691410	BAMBI	0.439886	-0.879772
ILMN_2188521	PVRL3	0.358488	-0.716977
ILMN_1808405	HLA-DQA1	0.444954	-0.889908
ILMN_2149226	CAV1	0.357708	-0.715415
ILMN_1811234	ROS1	0.361747	-0.723494
ILMN_2170814	LAMP3	0.372815	-0.74563
ILMN_2208903	CD52	0.341728	-0.683456
ILMN_1721035	MS4A6A	0.364953	-0.729906
ILMN_1789007	APOC1	0.382185	-0.76437
ILMN_2359800	MS4A6A	0.342211	-0.684423
ILMN_2307903	VCAM1	0.357679	-0.715358
ILMN_2188333	CD69	0.35938	-0.71876
ILMN_2389054	CLDN18	0.511198	-1.0224
ILMN_1704294	CDH3	0.381652	-0.763303
ILMN_1843198	NA	0.354343	-0.708686
ILMN_2302757	FCGBP	0.462071	-0.924143
ILMN_1698666	CST6	0.33984	-0.679681

## Sheet: DCC
reporterId	geneSymbol	geneTitle	GB_ACC	ENTREZ_GENE_ID	Expected.score..dExp.	Observed.score.d.	Numerator.r.	Denominator..s.s0.	Fold.change.Unlogged.	q.value....	never.smoker.centroid	smoker.centroid
214370_at	S100A8	S100 calcium binding protein A8	AW238654	6279	0.117054	1.56182	0.68403	0.437971	3.42844	4.88974	-0.587991	0.0960386
207103_at	KCND2	potassium voltage-gated channel, Shal-related subfamily, member 2	NM_012281	3751	-0.351283	1.56218	0.540671	0.346099	1.53659	4.88974	-0.46476	0.0759108
208937_s_at	ID1	inhibitor of DNA binding 1, dominant negative helix-loop-helix protein	D13889	3397	-0.202248	1.56233	0.521134	0.333563	1.38428	4.88974	-0.447966	0.0731678
204817_at	ESPL1	extra spindle pole bodies homolog 1 (S. cerevisiae)	NM_012291	9700	-0.675201	1.56539	0.476431	0.304354	1.44331	4.88974	-0.40954	0.0668915
220598_at	CARD14	caspase recruitment domain family, member 14	NM_024110	79092	0.729041	1.56814	0.553671	0.353076	2.38785	4.83126	-0.475935	0.0777361
214836_x_at	NA	NA	BG536224	NA	0.159145	1.57102	0.55923	0.355966	1.51791	4.779	-0.480714	0.0785166
214456_x_at	NA	NA	M23699	NA	0.125338	1.57251	0.7534	0.479106	2.28954	4.779	-0.647621	0.105778
218828_at	PLSCR3	phospholipid scramblase 3	NM_020360	57048	0.493345	1.57347	0.53113	0.337552	1.35577	4.779	-0.456559	0.0745712
215777_at	IGLV4-60	immunoglobulin lambda variable 4-60	AW405975	28785	0.244967	1.57454	0.562631	0.357331	1.91275	4.779	-0.483637	0.078994
221008_s_at	AGXT2L1	alanine-glyoxylate aminotransferase 2-like 1	NM_031279	64850	0.818736	1.57499	0.558483	0.354595	2.31235	4.779	-0.480071	0.0784116
208963_x_at	FADS1	fatty acid desaturase 1	BG165833	3992	-0.201758	1.57845	0.536126	0.339652	1.43287	4.6206	-0.460853	0.0752727
204472_at	GEM	GTP binding protein overexpressed in skeletal muscle	NM_005261	2669	-0.733275	1.57957	0.511091	0.323564	1.56302	4.6206	-0.439333	0.0717578
202437_s_at	CYP1B1	cytochrome P450, family 1, subfamily B, polypeptide 1	NM_000104	1545	-1.05756	1.58018	0.500889	0.316983	1.49673	4.6206	-0.430563	0.0703253
205770_at	GSR	glutathione reductase	NM_000637	2936	-0.530766	1.58268	0.520208	0.328688	1.47943	4.57203	-0.44717	0.0730378
207063_at	NCRNA00185	non-protein coding RNA 185	NM_018542	55410	-0.356527	1.58422	0.693618	0.437829	1.90286	4.57203	-0.596233	0.0973847
214669_x_at	IGKC	immunoglobulin kappa constant	BG485135	3514	0.147983	1.58872	0.554564	0.349064	1.4408	4.50797	-0.476703	0.0778614
217258_x_at	NA	NA	AF043583	NA	0.40553	1.58971	0.690577	0.434405	1.62812	4.50797	-0.593619	0.0969578
201292_at	TOP2A	topoisomerase (DNA) II alpha 170kDa	AL561834	7153	-1.38553	1.5912	0.521529	0.327759	1.34867	4.50797	-0.448306	0.0732233
213036_x_at	ATP2A3	ATPase, Ca++ transporting, ubiquitous	Y15724	489	0.0369893	1.59459	0.611324	0.383373	1.66959	4.38318	-0.525494	0.0858306
204637_at	CGA	glycoprotein hormones, alpha polypeptide	NM_000735	1081	-0.707773	1.59938	0.7218	0.451299	9.15034	4.35066	-0.620458	0.101342
214710_s_at	CCNB1	cyclin B1	BE407516	891	0.150795	1.60062	0.490104	0.306196	1.2019	4.35066	-0.421293	0.0688112
202237_at	NNMT	nicotinamide N-methyltransferase	NM_006169	4837	-1.11261	1.60167	0.516186	0.322279	1.48807	4.35066	-0.443712	0.072473
216829_at	NA	NA	X72475	NA	0.353203	1.60347	0.762665	0.475635	1.43213	4.18936	-0.655586	0.107079
211643_x_at	NA	NA	L14457	NA	-0.00921658	1.60725	0.624413	0.388497	1.68079	4.21038	-0.536745	0.0876683
203213_at	CDK1	cyclin-dependent kinase 1	AL524035	983	-0.934378	1.61126	0.540536	0.335475	1.38255	4.13113	-0.464644	0.0758919
203126_at	IMPA2	inositol(myo)-1(or 4)-monophosphatase 2	NM_014214	3613	-0.942791	1.62097	0.507481	0.313072	1.51269	3.90541	-0.43623	0.0712509
211071_s_at	MLLT11	myeloid/lymphoid or mixed-lineage leukemia (trithorax homolog, Drosophila); translocated to, 11	BC006471	10962	-0.0556081	1.62388	0.563251	0.346855	2.12819	3.80693	-0.484169	0.079081
206785_s_at	NA	NA	NM_002260	NA	-0.387915	1.62559	0.681134	0.419008	1.69236	3.82029	-0.585502	0.095632
205691_at	SYNGR3	synaptogyrin 3	NM_004209	9143	-0.542465	1.63079	0.689053	0.422527	1.47326	3.72048	-0.592309	0.0967438
202508_s_at	SNAP25	synaptosomal-associated protein, 25kDa	NM_003081	6616	-1.04522	1.63259	0.580083	0.355314	1.86081	3.72048	-0.498639	0.0814443
211372_s_at	IL1R2	interleukin 1 receptor, type II	U64094	7850	-0.0319148	1.63387	0.655021	0.400901	1.23131	3.72048	-0.563055	0.0919657
216557_x_at	NA	NA	U92706	NA	0.323545	1.63744	0.663247	0.405051	1.7647	3.64547	-0.570126	0.0931206
216984_x_at	NA	NA	D84143	NA	0.370137	1.6403	0.755238	0.460427	1.75545	3.652	-0.649202	0.106036
206574_s_at	PTP4A3	protein tyrosine phosphatase type IVA, member 3	NM_007079	11156	-0.41472	1.64104	0.536522	0.326941	1.54071	3.652	-0.461193	0.0753283
206103_at	RAC3	ras-related C3 botulinum toxin substrate 3 (rho family, small GTP binding protein Rac3)	NM_005052	5881	-0.481179	1.64289	0.615602	0.374706	1.42247	3.652	-0.529171	0.0864312
203708_at	PDE4B	phosphodiesterase 4B, cAMP-specific (phosphodiesterase E4 dunce homolog, Drosophila)	NM_002600	5142	-0.865112	1.64386	0.532447	0.3239	1.45246	3.652	-0.457691	0.0747561
203915_at	CXCL9	chemokine (C-X-C motif) ligand 9	NM_002416	4283	-0.822182	1.64809	0.629219	0.381786	1.76658	3.56857	-0.540876	0.088343
201755_at	MCM5	minichromosome maintenance complex component 5	NM_006739	4174	-1.22376	1.65068	0.607836	0.368235	1.15317	3.47062	-0.522495	0.0853409
204606_at	CCL21	chemokine (C-C motif) ligand 21	NM_002989	6366	-0.7123	1.66094	0.567574	0.341718	1.40985	3.28251	-0.487886	0.079688
214567_s_at	NA	NA	NM_003175	NA	0.135971	1.66454	0.727853	0.437268	1.885	3.23426	-0.625662	0.102191
205568_at	AQP9	aquaporin 9	NM_020980	366	-0.560414	1.66478	0.607825	0.365107	1.39981	3.23426	-0.522485	0.0853393
217148_x_at	NA	NA	AJ249377	NA	0.392076	1.66663	0.654751	0.392859	1.5957	3.23426	-0.562823	0.0919277
203352_at	ORC4L	origin recognition complex, subunit 4-like (yeast)	NM_002552	5000	-0.917178	1.66777	0.621103	0.372416	1.32912	3.23426	-0.5339	0.0872036
215176_x_at	NA	NA	AW404894	NA	0.18903	1.67223	0.638112	0.381593	1.52284	3.14072	-0.54852	0.0895916
218890_x_at	MRPL35	mitochondrial ribosomal protein L35	NM_016622	51318	0.498055	1.67685	0.571027	0.340536	1.34364	2.97629	-0.490854	0.0801728
204580_at	MMP12	matrix metallopeptidase 12 (macrophage elastase)	NM_002426	4321	-0.715371	1.67712	0.679411	0.405107	1.72168	2.97629	-0.584021	0.0953901
217281_x_at	NA	NA	AJ239383	NA	0.409129	1.6814	0.734466	0.436819	1.87595	3.04284	-0.631346	0.10312
219787_s_at	ECT2	epithelial cell transforming sequence 2 oncogene	NM_018098	1894	0.579588	1.68181	0.539134	0.320569	1.48996	3.04284	-0.463439	0.075695
210784_x_at	NA	NA	AF009634	NA	-0.0755638	1.684	0.615099	0.365261	1.67641	3.04284	-0.528738	0.0863605
201116_s_at	CPE	carboxypeptidase E	AI922855	1363	-1.47069	1.68637	0.657939	0.390152	1.89571	2.92234	-0.565564	0.0923754
211649_x_at	NA	NA	L14456	NA	-0.00810577	1.68773	0.670631	0.397356	1.98584	2.92234	-0.576473	0.0941573
220294_at	KCNV1	potassium channel, subfamily V, member 1	NM_014379	27012	0.668188	1.69018	0.614135	0.363354	2.15891	2.92234	-0.52791	0.0862252
210727_at	CALCA	calcitonin-related polypeptide alpha	M26095	796	-0.0798844	1.69121	1.01741	0.601586	12.9934	2.92234	-0.874565	0.142846
210448_s_at	P2RX5	purinergic receptor P2X, ligand-gated ion channel, 5	U49396	5026	-0.103368	1.69354	0.651003	0.384404	1.20731	2.81194	-0.559601	0.0914015
219896_at	CALY	calcyon neuron-specific vesicular protein	NM_015722	50632	0.595419	1.6954	0.573295	0.338146	1.79469	2.81194	-0.492803	0.0804912
217480_x_at	NA	NA	M20812	NA	0.431326	1.70038	0.627402	0.368977	1.62842	2.8236	-0.539314	0.088088
211798_x_at	IGLJ3	immunoglobulin lambda joining 3	AB001733	28831	0.00171811	1.70304	0.675208	0.396473	1.99181	2.83537	-0.580408	0.0948
205001_s_at	DDX3Y	DEAD (Asp-Glu-Ala-Asp) box polypeptide 3, Y-linked	AF000985	8653	-0.641633	1.70598	0.62698	0.367519	1.55094	2.72195	-0.538951	0.0880287
221872_at	RARRES1	retinoic acid receptor responder (tazarotene induced) 1	AI669229	5918	0.990198	1.7092	0.559469	0.327328	2.06068	2.73346	-0.480919	0.07855
203967_at	CDC6	cell division cycle 6 homolog (S. cerevisiae)	U77949	990	-0.810313	1.7115	0.518287	0.302827	1.4599	2.60059	-0.445519	0.0727681
219555_s_at	CENPN	centromere protein N	NM_018455	55839	0.550434	1.71318	0.723677	0.422418	1.42627	2.60059	-0.622072	0.101605
220542_s_at	PLUNC	palate, lung and nasal epithelium associated	NM_016583	51297	0.719536	1.71515	0.838281	0.488749	3.65074	2.60059	-0.720585	0.117696
203764_at	DLGAP5	discs, large (Drosophila) homolog-associated protein 5	NM_014750	9787	-0.85536	1.71629	0.546611	0.318485	1.38538	2.60059	-0.469866	0.0767448
202923_s_at	GCLC	glutamate-cysteine ligase, catalytic subunit	NM_001498	2729	-0.981124	1.72034	0.610198	0.354697	1.50422	2.53691	-0.524526	0.0856725
200831_s_at	SCD	stearoyl-CoA desaturase (delta-9-desaturase)	AA678241	6319	-1.70881	1.72061	0.523174	0.304063	1.31088	2.53691	-0.44972	0.0734542
211341_at	POU4F1	POU class 4 homeobox 1	L20433	5457	-0.0345682	1.72159	0.686825	0.398949	2.61673	2.53691	-0.590394	0.096431
215731_s_at	MPHOSPH9	M-phase phosphoprotein 9	X98258	10198	0.241499	1.72215	0.637873	0.370393	1.38153	2.53691	-0.548315	0.0895582
205207_at	IL6	interleukin 6 (interferon, beta 2)	NM_000600	3569	-0.613454	1.7231	0.529748	0.307438	1.62577	2.53691	-0.455371	0.0743772
217179_x_at	NA	NA	X79782	NA	0.396162	1.72331	0.670732	0.389213	1.71808	2.53691	-0.576561	0.0941716
215077_at	COL3A1	collagen, type III, alpha 1	AU144167	1281	0.17956	1.72357	0.66011	0.38299	1.52496	2.53691	-0.56743	0.0926802
203069_at	SV2A	synaptic vesicle glycoprotein 2A	NM_014849	9900	-0.951444	1.72947	0.685889	0.396589	2.49205	2.53691	-0.589589	0.0962996
211153_s_at	TNFSF11	tumor necrosis factor (ligand) superfamily, member 11	AB037599	8600	-0.046868	1.72969	0.622148	0.359687	2.24745	2.53691	-0.534798	0.0873503
214768_x_at	FAM20B	family with sequence similarity 20, member B	BG540628	9917	0.153332	1.72992	0.71947	0.415898	1.84396	2.53691	-0.618455	0.101014
217157_x_at	NA	NA	AF103530	NA	0.393515	1.73535	0.646342	0.372457	1.62149	2.45221	-0.555594	0.0907471
204385_at	KYNU	kynureninase (L-kynurenine hydrolase)	NM_003937	8942	-0.751896	1.73615	0.590568	0.34016	1.96795	2.45221	-0.507652	0.0829165
219118_at	FKBP11	FK506 binding protein 11, 19 kDa	NM_016594	51303	0.510587	1.73718	0.541442	0.311679	1.44116	2.45221	-0.465423	0.0760191
208546_x_at	HIST1H2BH	histone cluster 1, H2bh	NM_003524	8345	-0.214026	1.74049	0.589588	0.338748	1.187	2.46889	-0.506809	0.0827788
216412_x_at	NA	NA	AF043584	NA	0.308177	1.74146	0.719432	0.41312	1.59011	2.46889	-0.618423	0.101009
214603_at	NA	NA	U82671	NA	0.14084	1.74213	0.950719	0.545723	2.29686	2.46889	-0.817237	0.133482
203172_at	FXR2	fragile X mental retardation, autosomal homolog 2	NM_004860	9513	-0.939049	1.74596	0.571552	0.327356	1.47113	2.46889	-0.491305	0.0802465
216541_x_at	NA	NA	AJ275397	NA	0.321384	1.74797	0.772183	0.441759	2.33274	2.34113	-0.663768	0.108415
206561_s_at	AKR1B10	aldo-keto reductase family 1, member B10 (aldose reductase)	NM_020299	57016	-0.416477	1.75114	0.961408	0.549018	1.81936	2.34651	-0.826425	0.134983
215078_at	SOD2	superoxide dismutase 2, mitochondrial	AL050388	6648	0.179807	1.75193	0.56209	0.320841	1.67836	2.34651	-0.483172	0.0789181
216503_s_at	MLLT10	myeloid/lymphoid or mixed-lineage leukemia (trithorax homolog, Drosophila); translocated to, 10	AF060927	8028	0.318754	1.75305	0.539512	0.307756	1.26476	2.34651	-0.463764	0.0757482
219961_s_at	PLK1S1	polo-like kinase 1 substrate 1	NM_018474	55857	0.6064	1.7532	0.673227	0.384	1.52572	2.34651	-0.578706	0.0945219
209680_s_at	KIFC1	kinesin family member C1	BC000712	3833	-0.167044	1.76171	0.644454	0.365811	1.49277	2.38489	-0.553972	0.0904821
205501_at	PDE10A	phosphodiesterase 10A	AI143879	10846	-0.568304	1.76222	0.597881	0.339278	2.04059	2.38489	-0.513938	0.0839432
211149_at	UTY	ubiquitously transcribed tetratricopeptide repeat gene, Y-linked	AF000994	7404	-0.047318	1.76269	0.743755	0.421944	1.46082	2.38489	-0.639331	0.104424
214777_at	IGKV4-1	immunoglobulin kappa variable 4-1	BG482805	28908	0.154496	1.7667	0.803515	0.454811	1.92546	2.25754	-0.6907	0.112814
222206_s_at	NCLN	nicalin homolog (zebrafish)	AA781143	56926	1.10013	1.76697	0.568393	0.321676	1.42599	2.25754	-0.48859	0.079803
214049_x_at	CD7	CD7 molecule	AI829961	924	0.0940527	1.76846	0.636567	0.359957	1.88104	2.25754	-0.547192	0.0893748
217495_x_at	CALCA	calcitonin-related polypeptide alpha	X15943	796	0.432852	1.7775	0.977961	0.550189	23.331	2.29011	-0.840654	0.137307
217198_x_at	NA	NA	U80164	NA	0.397907	1.77825	0.677518	0.381001	1.59594	2.29011	-0.582394	0.0951243
216805_at	NA	NA	AK027254	NA	0.349624	1.78072	0.666838	0.374476	1.62277	2.16292	-0.573213	0.0936248
215509_s_at	BUB1	budding uninhibited by benzimidazoles 1 homolog (yeast)	AL137654	699	0.218948	1.78338	0.672589	0.377143	1.76276	2.16292	-0.578156	0.0944322
216207_x_at	NA	NA	AW408194	NA	0.288866	1.78597	0.663571	0.371546	1.67955	2.19512	-0.570405	0.0931662
211645_x_at	NA	NA	M85256	NA	-0.00877018	1.7863	0.736646	0.412387	1.62689	2.19512	-0.63322	0.103426
208580_x_at	NA	NA	NM_021968	NA	-0.209679	1.78777	0.724259	0.40512	1.61117	2.19512	-0.622572	0.101687
217378_x_at	NA	NA	X51887	NA	0.417728	1.78777	0.785562	0.439408	1.65183	2.19512	-0.675268	0.110294
211506_s_at	IL8	interleukin 8	AF043337	3576	-0.0224472	1.79021	0.725436	0.405224	1.91617	2.19512	-0.623584	0.101852
211650_x_at	NA	NA	L34164	NA	-0.00787369	1.7925	0.770156	0.429656	2.08991	2.19512	-0.662025	0.108131
209464_at	AURKB	aurora kinase B	AB011446	9212	-0.180121	1.79477	0.545454	0.303914	1.42868	2.19512	-0.468871	0.0765823
216365_x_at	NA	NA	AF047245	NA	0.304271	1.79531	0.820855	0.457221	2.24889	2.19512	-0.705606	0.115249
216510_x_at	NA	NA	AB035175	NA	0.31901	1.79589	0.754012	0.419854	2.0122	2.19512	-0.648148	0.105864
211641_x_at	NA	NA	L06101	NA	-0.00966956	1.80488	0.68854	0.381488	1.87109	2.09381	-0.591868	0.0966718
219480_at	SNAI1	snail homolog 1 (Drosophila)	NM_005985	6615	0.540881	1.80711	0.562741	0.311404	1.37519	2.09381	-0.483732	0.0790095
205041_s_at	NA	NA	NM_000607	NA	-0.635625	1.81269	0.870578	0.48027	2.69216	1.94932	-0.748348	0.12223
202238_s_at	NNMT	nicotinamide N-methyltransferase	NM_006169	4837	-1.11092	1.81584	0.604695	0.333011	1.5378	1.94932	-0.519795	0.0848999
219000_s_at	DSCC1	defective in sister chromatid cohesion 1 homolog (S. cerevisiae)	NM_024094	79075	0.504767	1.81849	0.557694	0.306679	1.52035	1.96467	-0.479393	0.0783009
221909_at	RNFT2	ring finger protein, transmembrane 2	AW299700	84900	1.00505	1.82459	0.842918	0.461976	2.84021	1.98026	-0.724571	0.118347
219311_at	CEP76	centrosomal protein 76kDa	NM_024899	79959	0.525122	1.82513	0.607362	0.332777	1.49121	1.98026	-0.522088	0.0852743
210321_at	GZMH	granzyme H (cathepsin G-like 2, protein h-CCPX)	M36118	2999	-0.116298	1.8255	0.769818	0.421704	1.62905	1.98026	-0.661735	0.108083
211135_x_at	LILRB3	leukocyte immunoglobulin-like receptor, subfamily B (with TM and ITIM domains), member 3	AF009644	11025	-0.0486587	1.82775	0.637794	0.348949	1.6353	1.98026	-0.548247	0.089547
210663_s_at	KYNU	kynureninase (L-kynurenine hydrolase)	BC000879	8942	-0.0853209	1.83469	0.786412	0.428636	2.35646	1.8342	-0.675999	0.110413
214290_s_at	NA	NA	AI313324	NA	0.110893	1.83498	0.638851	0.348151	1.4389	1.8342	-0.549156	0.0896954
218944_at	PYCRL	pyrroline-5-carboxylate reductase-like	NM_023078	65263	0.500371	1.84178	0.645334	0.350387	1.65939	1.85419	-0.554729	0.0906057
211640_x_at	NA	NA	L23519	NA	-0.00989397	1.84199	0.774657	0.420555	1.86608	1.85419	-0.665894	0.108763
205825_at	PCSK1	proprotein convertase subtilisin/kexin type 1	NM_000439	5122	-0.52413	1.84615	1.07607	0.582875	6.78442	1.85419	-0.924992	0.151082
204988_at	FGB	fibrinogen beta chain	NM_005141	2244	-0.64468	1.84896	1.03444	0.559472	7.10983	1.69651	-0.889205	0.145237
218843_at	FNDC4	fibronectin type III domain containing 4	NM_022823	64838	0.494679	1.85372	0.638436	0.344408	2.1008	1.70122	-0.548799	0.0896371
220002_at	KIF26B	kinesin family member 26B	NM_018012	55083	0.61254	1.86368	0.638613	0.342662	1.50034	1.58253	-0.548951	0.0896619
215223_s_at	SOD2	superoxide dismutase 2, mitochondrial	W46388	6648	0.194558	1.86529	0.580897	0.311425	1.65884	1.58253	-0.499339	0.0815586
211881_x_at	IGLJ3	immunoglobulin lambda joining 3	AB014341	28831	0.00793476	1.86652	0.704484	0.377433	1.95948	1.58253	-0.605574	0.0989104
209773_s_at	RRM2	ribonucleotide reductase M2	BC001886	6241	-0.160531	1.86658	0.575596	0.308369	1.34726	1.58253	-0.494781	0.0808143
221345_at	FFAR2	free fatty acid receptor 2	NM_005306	2867	0.890699	1.86888	0.663818	0.355196	2.04297	1.58253	-0.570617	0.0932008
202431_s_at	MYC	v-myc myelocytomatosis viral oncogene homolog (avian)	NM_002467	4609	-1.06043	1.87335	0.595076	0.317654	1.43002	1.60587	-0.511527	0.0835494
204992_s_at	PFN2	profilin 2	NM_002628	5217	-0.642948	1.87346	0.593586	0.31684	1.58443	1.60587	-0.510246	0.0833402
213042_s_at	ATP2A3	ATPase, Ca++ transporting, ubiquitous	AA877910	489	0.0374357	1.87759	0.721989	0.384531	1.97658	1.60587	-0.620621	0.101368
205572_at	ANGPT2	angiopoietin 2	NM_001147	285	-0.559663	1.88147	0.64327	0.341897	1.45438	1.64967	-0.552954	0.0903158
220655_at	TNIP3	TNFAIP3 interacting protein 3	NM_024873	79931	0.74362	1.88467	0.723065	0.383655	1.86638	1.45226	-0.621546	0.101519
218468_s_at	GREM1	gremlin 1, cysteine knot superfamily, homolog (Xenopus laevis)	AF154054	26585	0.476766	1.89181	0.735004	0.388518	1.63694	1.4567	-0.631809	0.103195
218469_at	GREM1	gremlin 1, cysteine knot superfamily, homolog (Xenopus laevis)	NM_013372	26585	0.477111	1.8932	0.676741	0.357459	1.56859	1.4567	-0.581726	0.0950152
204962_s_at	CENPA	centromere protein A	NM_001809	1058	-0.648618	1.89902	0.576321	0.303483	1.42478	1.46567	-0.495405	0.0809162
216401_x_at	NA	NA	AJ408433	NA	0.306615	1.89982	0.866755	0.456229	1.81249	1.46567	-0.745061	0.121693
217561_at	CALCA	calcitonin-related polypeptide alpha	BF447272	796	0.44123	1.90134	0.963712	0.50686	13.2726	1.46567	-0.828406	0.135306
206205_at	MPHOSPH9	M-phase phosphoprotein 9	NM_022782	10198	-0.467477	1.90142	0.756862	0.398051	1.74758	1.46567	-0.650598	0.106264
205937_at	CGREF1	cell growth regulator with EF-hand domain 1	NM_006569	10669	-0.50467	1.90348	0.699026	0.367236	1.80168	1.46567	-0.600882	0.0981441
220091_at	SLC2A6	solute carrier family 2 (facilitated glucose transporter), member 6	NM_017585	11182	0.629836	1.91167	0.682713	0.357129	1.81377	1.30445	-0.586859	0.0958536
204344_s_at	SEC23A	Sec23 homolog A (S. cerevisiae)	NM_006364	10484	-0.758078	1.91205	0.62406	0.326383	1.25984	1.30445	-0.536442	0.0876188
211637_x_at	NA	NA	L23516	NA	-0.0105649	1.91319	0.835839	0.436882	1.91738	1.30445	-0.718486	0.117353
220214_at	ZNF215	zinc finger protein 215	NM_013250	7762	0.65273	1.91464	0.629403	0.328732	1.69481	1.30445	-0.541034	0.0883688
202779_s_at	UBE2S	ubiquitin-conjugating enzyme E2S	NM_014501	27338	-1.00196	1.91499	0.616003	0.321674	1.42742	1.30445	-0.529515	0.0864875
217388_s_at	KYNU	kynureninase (L-kynurenine hydrolase)	D55639	8942	0.419551	1.91981	0.842195	0.438686	2.75099	1.30445	-0.72395	0.118245
202218_s_at	FADS2	fatty acid desaturase 2	NM_004265	9415	-1.12125	1.91988	0.649183	0.338138	1.45195	1.30445	-0.558037	0.0911461
203754_s_at	BRF1	BRF1 homolog, subunit of RNA polymerase III transcription initiation factor IIIB (S. cerevisiae)	NM_001519	2972	-0.857596	1.92066	0.587147	0.305701	1.3031	1.30445	-0.504711	0.0824361
220638_s_at	CBLC	Cas-Br-M (murine) ecotropic retroviral transforming sequence c	NM_012116	23624	0.738682	1.93573	0.704301	0.363843	1.43897	1.33867	-0.605416	0.0988847
206643_at	HAL	histidine ammonia-lyase	NM_002108	3034	-0.404477	1.93791	0.699819	0.361121	1.99447	1.34307	-0.601563	0.0982553
221286_s_at	MGC29506	plasma cell-induced ER protein 1	NM_016459	51237	0.874705	1.94423	0.999085	0.513873	1.81186	1.37011	-0.858812	0.140273
202831_at	GPX2	glutathione peroxidase 2 (gastrointestinal)	NM_002083	2877	-0.997513	1.9472	0.951321	0.488558	2.58844	1.14947	-0.817755	0.133567
204146_at	RAD51AP1	RAD51 associated protein 1	BE966146	10635	-0.786224	1.96188	0.65693	0.334847	1.69098	1.18967	-0.564696	0.0922337
209160_at	AKR1C3	aldo-keto reductase family 1, member C3 (3-alpha hydroxysteroid dehydrogenase, type II)	AB018580	8644	-0.194415	1.96223	0.940484	0.479293	3.04211	1.18967	-0.808439	0.132045
210052_s_at	TPX2	TPX2, microtubule-associated, homolog (Xenopus laevis)	AF098158	22974	-0.138035	1.96282	0.633046	0.322518	1.44677	1.18967	-0.544165	0.0888804
206505_at	UGT2B4	UDP glucuronosyltransferase 2 family, polypeptide B4	NM_021139	7363	-0.425363	1.967	0.954525	0.48527	3.21892	1.18967	-0.820508	0.134016
210643_at	TNFSF11	tumor necrosis factor (ligand) superfamily, member 11	AF053712	8600	-0.0869052	1.96776	0.775003	0.39385	2.28629	1.18967	-0.666192	0.108811
203744_at	HMGB3	high-mobility group box 3	NM_005342	3149	-0.860549	1.96871	0.695115	0.353082	1.80734	1.18967	-0.59752	0.097595
202859_x_at	IL8	interleukin 8	NM_000584	3576	-0.991916	1.96873	0.808401	0.410621	1.81123	1.18967	-0.6949	0.1135
201291_s_at	TOP2A	topoisomerase (DNA) II alpha 170kDa	AU159942	7153	-1.39064	1.96964	0.731981	0.371631	1.45744	1.18967	-0.62921	0.102771
206023_at	NMU	neuromedin U	NM_006681	10874	-0.491675	1.97842	0.976856	0.493756	1.96936	1.23725	-0.839704	0.137152
210437_at	NA	NA	BC002351	NA	-0.104276	1.97929	0.774294	0.391198	1.10401	1.23725	-0.665582	0.108712
211644_x_at	NA	NA	L14458	NA	-0.00899718	1.98434	0.843799	0.425229	1.85205	1.23725	-0.725328	0.11847
201710_at	MYBL2	v-myb myeloblastosis viral oncogene homolog (avian)-like 2	NM_002466	4605	-1.22911	1.98577	0.754423	0.379915	1.60768	1.23725	-0.648501	0.105922
214131_at	CYorf15B	chromosome Y open reading frame 15B	AL049280	84663	0.0994724	1.98733	0.911596	0.458704	1.43736	1.23725	-0.783607	0.127989
207430_s_at	MSMB	microseminoprotein, beta-	NM_002443	4477	-0.31431	1.99231	1.29646	0.650734	3.21445	1.01188	-1.11444	0.182025
216576_x_at	NA	NA	AF103529	NA	0.325971	1.99294	0.848627	0.425818	1.84797	1.01188	-0.729479	0.119148
208189_s_at	MYO7A	myosin VIIA	NM_000260	4647	-0.244417	1.99387	0.670702	0.336383	1.51019	1.01188	-0.576534	0.0941673
214126_at	NA	NA	N39314	NA	0.0992482	1.99781	0.677773	0.339259	1.48552	1.01188	-0.582613	0.0951601
209185_s_at	IRS2	insulin receptor substrate 2	AF073310	8660	-0.193242	1.99838	0.655056	0.327794	1.72331	1.01188	-0.563085	0.0919706
205242_at	CXCL13	chemokine (C-X-C motif) ligand 13	NM_006419	10563	-0.608135	1.9987	0.881328	0.44095	1.40432	1.01188	-0.757588	0.123739
204444_at	KIF11	kinesin family member 11	NM_004523	3832	-0.739752	2.0022	0.613329	0.306327	1.47215	1.01188	-0.527217	0.0861121
217085_at	NA	NA	AL049328	NA	0.38401	2.00417	0.954434	0.476225	3.97322	1.01188	-0.82043	0.134004
219270_at	CHAC1	ChaC, cation transport regulator homolog 1 (E. coli)	NM_024111	79094	0.521278	2.00597	0.605718	0.301957	1.66675	1.01188	-0.520674	0.0850434
207850_at	CXCL3	chemokine (C-X-C motif) ligand 3	NM_002090	2921	-0.274148	2.00775	0.711397	0.354325	1.64136	1.01188	-0.611516	0.099881
200606_at	DSP	desmoplakin	NM_004415	1832	-1.90165	2.02297	0.662563	0.32752	1.46117	1.111	-0.569538	0.0930246
206624_at	USP9Y	ubiquitin specific peptidase 9, Y-linked	NM_004654	8287	-0.407659	2.02377	0.938742	0.463858	1.90347	1.111	-0.806941	0.1318
206391_at	RARRES1	retinoic acid receptor responder (tazarotene induced) 1	NM_002888	5918	-0.44076	2.03496	0.838186	0.411892	2.63613	0.861378	-0.720503	0.117682
216853_x_at	NA	NA	AF234255	NA	0.355906	2.04086	0.865609	0.42414	2.47763	0.872421	-0.744076	0.121532
206686_at	PDK1	pyruvate dehydrogenase kinase, isozyme 1	NM_002610	5163	-0.399528	2.04479	0.744237	0.363967	1.63247	0.883751	-0.639746	0.104492
215214_at	IGL@	immunoglobulin lambda locus	H53689	3535	0.193596	2.04501	0.823914	0.402889	1.58621	0.883751	-0.708236	0.115679
221781_s_at	DNAJC10	DnaJ (Hsp40) homolog, subfamily C, member 10	BG168666	54431	0.975329	2.04617	0.727339	0.355464	1.54728	0.883751	-0.62522	0.102119
210728_s_at	CALCA	calcitonin-related polypeptide alpha	M26095	796	-0.0796571	2.0537	1.4687	0.715149	13.4962	0.883751	-1.26249	0.206207
209374_s_at	IGHM	immunoglobulin heavy constant mu	BC001872	3507	-0.184071	2.05461	0.833755	0.405797	2.17229	0.883751	-0.716695	0.11706
211633_x_at	IGHG1	immunoglobulin heavy constant gamma 1 (G1m marker)	M24668	3500	-0.0114579	2.07069	0.952543	0.460013	2.32647	0.932176	-0.818805	0.133738
202705_at	CCNB2	cyclin B2	NM_004701	9133	-1.01724	2.08535	0.641309	0.30753	1.47018	0.663891	-0.551269	0.0900405
201890_at	RRM2	ribonucleotide reductase M2	BE966236	6241	-1.18126	2.08735	0.710322	0.340299	1.41114	0.663891	-0.610592	0.0997301
209213_at	CBR1	carbonyl reductase 1	BC002511	873	-0.192289	2.10044	0.76591	0.364643	2.83818	0.677103	-0.658375	0.107535
216560_x_at	IGL@	immunoglobulin lambda locus	D87021	3535	0.324086	2.10448	1.15607	0.54934	1.89421	0.680489	-0.99376	0.162314
216491_x_at	IGHM	immunoglobulin heavy constant mu	U80139	3507	0.31744	2.11201	0.99857	0.472805	2.1356	0.708842	-0.858369	0.1402
205476_at	CCL20	chemokine (C-C motif) ligand 20	NM_004591	6364	-0.57435	2.11513	1.19706	0.565951	1.5575	0.712553	-1.02899	0.168069
204430_s_at	SLC2A5	solute carrier family 2 (facilitated glucose/fructose transporter), member 5	NM_003039	6518	-0.742473	2.12159	0.816129	0.384678	2.12682	0.760322	-0.701543	0.114585
220651_s_at	MCM10	minichromosome maintenance complex component 10	NM_018518	55388	0.741976	2.12266	0.783099	0.368923	1.62594	0.760322	-0.673151	0.109948
221854_at	PKP1	plakophilin 1 (ectodermal dysplasia/skin fragility syndrome)	AI378979	5317	0.987992	2.14525	1.01681	0.473982	5.21117	0.391085	-0.87405	0.142762
204825_at	MELK	maternal embryonic leucine zipper kinase	NM_014791	9833	-0.672888	2.14934	0.715102	0.332707	1.51344	0.393346	-0.614701	0.100401
204822_at	TTK	TTK protein kinase	NM_003318	7272	-0.674289	2.15131	0.687506	0.319576	1.48443	0.393346	-0.59098	0.0965267
219764_at	FZD10	frizzled homolog 10 (Drosophila)	NM_007197	11211	0.576496	2.15563	0.787429	0.36529	2.83581	0.393346	-0.676873	0.110556
217678_at	SLC7A11	solute carrier family 7, (cationic amino acid transporter, y+ system) member 11	AA488687	23657	0.456178	2.16404	0.782292	0.361496	2.37291	0.402656	-0.672457	0.109835
206645_s_at	NR0B1	nuclear receptor subfamily 0, group B, member 1	NM_000475	190	-0.404175	2.17256	1.11306	0.512327	1.22909	0.412417	-0.956786	0.156275
210297_s_at	MSMB	microseminoprotein, beta-	U22178	4477	-0.118558	2.17993	1.24066	0.569129	2.75656	0.420055	-1.06647	0.17419
216430_x_at	NA	NA	AF043586	NA	0.310545	2.20082	1.01316	0.460355	1.60929	0.456704	-0.870909	0.142248
206392_s_at	RARRES1	retinoic acid receptor responder (tazarotene induced) 1	NM_002888	5918	-0.440448	2.20085	0.921029	0.418488	2.75151	0.456704	-0.791716	0.129314
215949_x_at	NA	NA	BF002659	NA	0.26326	2.20729	0.94262	0.427048	2.32156	0.456704	-0.810275	0.132345
202580_x_at	FOXM1	forkhead box M1	NM_021953	2305	-1.0373	2.20802	0.802355	0.363381	1.65434	0.456704	-0.689703	0.112652
219148_at	PBK	PDZ binding kinase	NM_018492	55872	0.512989	2.2145	0.700373	0.316266	1.6036	0.469302	-0.60204	0.0983331
203362_s_at	MAD2L1	MAD2 mitotic arrest deficient-like 1 (yeast)	NM_002358	4085	-0.914571	2.22243	0.721683	0.324728	1.58396	0.472562	-0.620358	0.101325
222037_at	MCM4	minichromosome maintenance complex component 4	AI859865	4173	1.03142	2.22782	0.804002	0.360892	1.56299	0.475866	-0.69112	0.112883
218663_at	NCAPG	non-SMC condensin I complex, subunit G	NM_022346	64151	0.483689	2.22825	0.804813	0.361186	1.59031	0.475866	-0.691816	0.112997
208079_s_at	AURKA	aurora kinase A	NM_003158	6790	-0.253782	2.23148	0.673512	0.301823	1.56652	0.475866	-0.57895	0.0945618
211634_x_at	NA	NA	M24669	NA	-0.0112302	2.23902	1.0198	0.455468	2.20768	0.486063	-0.876622	0.143182
211635_x_at	NA	NA	M24670	NA	-0.0110011	2.23976	0.983079	0.438921	2.67749	0.486063	-0.845053	0.138025
221436_s_at	CDCA3	cell division cycle associated 3	NM_031299	83461	0.914247	2.25016	0.780837	0.347014	1.52899	0.493108	-0.671207	0.10963
204895_x_at	MUC4	mucin 4, cell surface associated	NM_004532	4585	-0.661448	2.25138	1.0734	0.476776	2.38298	0.493108	-0.922697	0.150707
203925_at	GCLM	glutamate-cysteine ligase, modifier subunit	NM_002061	2730	-0.820188	2.25951	0.731236	0.323626	1.8925	0.500359	-0.62857	0.102666
202870_s_at	CDC20	cell division cycle 20 homolog (S. cerevisiae)	NM_001255	991	-0.990823	2.27419	0.860359	0.378315	1.25911	0	-0.739564	0.120795
221521_s_at	GINS2	GINS complex subunit 2 (Psf2 homolog)	BC003186	51659	0.924862	2.27814	0.92039	0.40401	1.39845	0	-0.791166	0.129224
209825_s_at	UCK2	uridine-cytidine kinase 2	BC002906	7371	-0.155858	2.28506	0.777121	0.340088	1.59917	0	-0.668012	0.109109
210164_at	GZMB	granzyme B (granzyme 2, cytotoxic T-lymphocyte-associated serine esterase 1)	J03189	3002	-0.128169	2.28702	0.778423	0.340366	1.85922	0	-0.669131	0.109291
204151_x_at	AKR1C1	aldo-keto reductase family 1, member C1 (dihydrodiol dehydrogenase 1; 20-alpha (3-alpha)-hydroxysteroid dehydrogenase)	NM_001353	1645	-0.785034	2.28749	1.08447	0.474085	3.27195	0	-0.932206	0.15226
212218_s_at	FASN	fatty acid synthase	AI954041	2194	0.0166342	2.29083	0.738378	0.322319	2.16372	0	-0.634709	0.103669
205046_at	CENPE	centromere protein E, 312kDa	NM_001813	1062	-0.634339	2.30133	0.890333	0.386878	1.77531	0	-0.765329	0.125004
214916_x_at	NA	NA	BG340548	NA	0.165931	2.30659	0.92903	0.402773	2.33455	0	-0.798593	0.130437
209757_s_at	MYCN	v-myc myelocytomatosis viral related oncogene, neuroblastoma derived (avian)	BC002712	4613	-0.162147	2.31776	1.03524	0.446656	2.94389	0	-0.88989	0.145349
216594_x_at	AKR1C1	aldo-keto reductase family 1, member C1 (dihydrodiol dehydrogenase 1; 20-alpha (3-alpha)-hydroxysteroid dehydrogenase)	S68290	1645	0.328139	2.32307	1.10472	0.475542	3.51082	0	-0.949613	0.155103
218726_at	HJURP	Holliday junction recognition protein	NM_018410	55355	0.487658	2.34345	0.734777	0.313545	1.51909	0	-0.631613	0.103164
206504_at	CYP24A1	cytochrome P450, family 24, subfamily A, polypeptide 1	NM_000782	1591	-0.425666	2.34347	1.11067	0.473943	2.66569	0	-0.954732	0.15594
205650_s_at	FGA	fibrinogen alpha chain	NM_021871	2243	-0.547984	2.35273	1.08499	0.46116	6.12283	0	-0.932654	0.152333
221520_s_at	CDCA8	cell division cycle associated 8	BC001651	55143	0.923975	2.36024	0.938898	0.397798	1.46061	0	-0.807076	0.131822
211639_x_at	NA	NA	L23518	NA	-0.0101127	2.36892	1.12083	0.473138	2.31379	0	-0.963461	0.157365
37145_at	GNLY	granulysin	M85276	10578	1.26807	2.39056	0.914243	0.382438	1.93844	0	-0.785882	0.128361
201266_at	TXNRD1	thioredoxin reductase 1	NM_003330	7296	-1.39598	2.41394	0.758271	0.314122	1.96112	0	-0.651809	0.106462
205304_s_at	KCNJ8	potassium inwardly-rectifying channel, subfamily J, member 8	NM_004982	3764	-0.599658	2.42838	0.97054	0.399666	1.82321	0	-0.834275	0.136265
209921_at	SLC7A11	solute carrier family 7, (cationic amino acid transporter, y+ system) member 11	AB040875	23657	-0.149378	2.42896	0.947908	0.390252	2.72127	0	-0.814821	0.133087
202095_s_at	BIRC5	baculoviral IAP repeat-containing 5	NM_001168	332	-1.13	2.42969	0.869244	0.357759	1.32832	0	-0.747202	0.122043
205266_at	LIF	leukemia inhibitory factor (cholinergic differentiation factor)	NM_002309	3976	-0.604895	2.44663	0.96218	0.393268	2.13073	0	-0.827089	0.135091
200790_at	ODC1	ornithine decarboxylase 1	NM_002539	4953	-1.76565	2.44916	0.846443	0.345605	2.05518	0	-0.727602	0.118842
209699_x_at	AKR1C2	aldo-keto reductase family 1, member C2 (dihydrodiol dehydrogenase 2; bile acid binding protein; 3-alpha hydroxysteroid dehydrogenase, type III)	U05598	1646	-0.165396	2.46388	1.21183	0.491835	3.97707	0	-1.04168	0.170142
203099_s_at	CDYL	chromodomain protein, Y-like	AF081258	9425	-0.944644	2.47977	0.867029	0.34964	2.31314	0	-0.745297	0.121732
211653_x_at	AKR1C2	aldo-keto reductase family 1, member C2 (dihydrodiol dehydrogenase 2; bile acid binding protein; 3-alpha hydroxysteroid dehydrogenase, type III)	M33376	1646	-0.00764892	2.48558	1.2418	0.499599	4.07896	0	-1.06745	0.174349
209021_x_at	KIAA0652	KIAA0652	BC001331	9776	-0.200078	2.48787	0.814343	0.327325	1.42938	0	-0.700008	0.114335
205649_s_at	FGA	fibrinogen alpha chain	NM_000508	2243	-0.548346	2.49372	1.54758	0.620592	13.067	0	-1.3303	0.217282
204409_s_at	EIF1AY	eukaryotic translation initiation factor 1A, Y-linked	BC005248	9086	-0.749113	2.51832	1.44354	0.573214	3.07067	0	-1.24086	0.202674
217109_at	MUC4	mucin 4, cell surface associated	AJ242547	4585	0.386886	2.53912	1.30119	0.512459	2.73935	0	-1.11851	0.182689
204475_at	MMP1	matrix metallopeptidase 1 (interstitial collagenase)	NM_002421	4312	-0.732729	2.56308	1.31211	0.511927	1.76706	0	-1.12789	0.184222
201387_s_at	UCHL1	ubiquitin carboxyl-terminal esterase L1 (ubiquitin thiolesterase)	NM_004181	7345	-1.33563	2.57691	1.02051	0.396023	2.81306	0	-0.877232	0.143281
202391_at	BASP1	brain abundant, membrane attached signal protein 1	NM_006317	10409	-1.07024	2.58891	0.787204	0.304068	1.7613	0	-0.676679	0.110524
219918_s_at	ASPM	asp (abnormal spindle) homolog, microcephaly associated (Drosophila)	NM_018123	259266	0.599863	2.61175	1.00106	0.383289	1.60088	0	-0.860506	0.140549
209877_at	SNCG	synuclein, gamma (breast cancer-specific protein 1)	AF010126	6623	-0.152625	2.6127	0.945093	0.361731	2.52519	0	-0.812401	0.132692
203560_at	GGH	gamma-glutamyl hydrolase (conjugase, folylpolygammaglutamyl hydrolase)	NM_003878	8836	-0.88599	2.61601	0.854007	0.326454	2.17031	0	-0.734104	0.119904
206700_s_at	KDM5D	lysine (K)-specific demethylase 5D	NM_004653	8284	-0.39722	2.6264	1.24772	0.47507	1.98702	0	-1.07254	0.175182
204162_at	NDC80	NDC80 homolog, kinetochore complex component (S. cerevisiae)	NM_006101	10403	-0.78322	2.62817	1.05714	0.402235	1.69042	0	-0.908719	0.148424
217110_s_at	MUC4	mucin 4, cell surface associated	AJ242547	4585	0.387169	2.64451	1.21819	0.460648	2.47775	0	-1.04715	0.171035
205403_at	IL1R2	interleukin 1 receptor, type II	NM_004633	7850	-0.583984	2.66834	1.15465	0.432723	1.13658	0	-0.992538	0.162115
204920_at	CPS1	carbamoyl-phosphate synthetase 1, mitochondrial	AF154830	1373	-0.658306	2.67683	1.26087	0.471033	5.53143	0	-1.08385	0.177028
220037_s_at	LYVE1	lymphatic vessel endothelial hyaluronan receptor 1	NM_016164	10894	0.620001	2.79184	1.05593	0.378219	2.23179	0	-0.907673	0.148253
201909_at	RPS4Y1	ribosomal protein S4, Y-linked 1	NM_001008	6192	-1.17256	2.80879	1.57881	0.562095	2.64422	0	-1.35714	0.221667
204015_s_at	DUSP4	dual specificity phosphatase 4	BC002671	1846	-0.803855	2.8263	1.20962	0.427986	2.62697	0	-1.03978	0.169831
207558_s_at	PITX2	paired-like homeodomain 2	NM_000325	5308	-0.301863	2.87785	1.12167	0.389759	2.55914	0	-0.964186	0.157484
217626_at	NA	NA	BF508244	NA	0.451485	2.88387	1.6985	0.588964	11.5535	0	-1.46003	0.238471
219491_at	LRFN4	leucine rich repeat and fibronectin type III domain containing 4	NM_024036	78999	0.542334	2.90873	1.15472	0.396986	1.93527	0	-0.992598	0.162124
219612_s_at	FGG	fibrinogen gamma chain	NM_000509	2266	0.557863	2.91149	1.60549	0.551432	3.28725	0	-1.38008	0.225412
213008_at	FANCI	Fanconi anemia, complementation group I	BG403615	55215	0.0365427	2.91742	1.136	0.389384	1.65173	0	-0.976502	0.159495
218542_at	CEP55	centrosomal protein 55kDa	NM_018131	55165	0.479425	2.91934	0.971739	0.332863	1.94315	0	-0.835306	0.136433
204410_at	EIF1AY	eukaryotic translation initiation factor 1A, Y-linked	NM_004681	9086	-0.748562	2.9268	1.33048	0.454585	2.12846	0	-1.14368	0.186801
204351_at	S100P	S100 calcium binding protein P	NM_005980	6286	-0.75637	3.01144	1.67309	0.555578	2.68053	0	-1.43819	0.234904
219978_s_at	NUSAP1	nucleolar and spindle associated protein 1	NM_018454	51203	0.609287	3.01587	1.04889	0.347791	1.46882	0	-0.901628	0.147266
204641_at	NEK2	NIMA (never in mitosis gene a)-related kinase 2	NM_002497	4751	-0.70724	3.02608	1.1154	0.368596	1.60052	0	-0.958797	0.156604
217564_s_at	CPS1	carbamoyl-phosphate synthetase 1, mitochondrial	W80357	1373	0.441852	3.09715	1.78638	0.576783	8.52199	0	-1.53557	0.25081
205000_at	DDX3Y	DEAD (Asp-Glu-Ala-Asp) box polypeptide 3, Y-linked	NM_004660	8653	-0.642055	3.10953	1.74984	0.562733	2.41059	0	-1.50416	0.245679
204014_at	DUSP4	dual specificity phosphatase 4	NM_001394	1846	-0.804495	3.20534	1.35722	0.423424	3.33314	0	-1.16666	0.190555
204698_at	ISG20	interferon stimulated exonuclease gene 20kDa	NM_002201	3669	-0.696885	3.27954	1.37234	0.418456	1.95387	0	-1.17966	0.192678
220622_at	LRRC31	leucine rich repeat containing 31	NM_024727	79782	0.733845	-4.02653	-1.69811	0.421731	0.310531	0	1.4597	-0.238417
221728_x_at	XIST	X (inactive)-specific transcript (non-protein coding)	AA628440	7503	0.966061	-3.5358	-1.97357	0.558168	0.463555	0	1.69648	-0.277092
214218_s_at	XIST	X (inactive)-specific transcript (non-protein coding)	AV699347	7503	0.105165	-3.47565	-1.81805	0.523083	0.450819	0	1.5628	-0.255257
205185_at	SPINK5	serine peptidase inhibitor, Kazal type 5	NM_006846	11005	-0.615892	-3.27243	-1.53151	0.468004	0.355179	0	1.31648	-0.215026
37512_at	HSD17B6	hydroxysteroid (17-beta) dehydrogenase 6 homolog (mouse)	U89281	8630	1.27102	-3.16694	-1.24269	0.392395	0.425217	0	1.06822	-0.174476
213703_at	LOC150759	hypothetical protein LOC150759	W95043	150759	0.0691183	-3.14338	-1.12323	0.357333	0.373125	0	0.96553	-0.157703
206831_s_at	ARSD	arylsulfatase D	NM_001669	414	-0.383084	-3.02478	-1.20591	0.398677	0.480729	0	1.0366	-0.169311
205700_at	HSD17B6	hydroxysteroid (17-beta) dehydrogenase 6 homolog (mouse)	NM_003725	8630	-0.541052	-2.94486	-1.24171	0.421652	0.433568	0	1.06737	-0.174337
219871_at	FLJ13197	hypothetical FLJ13197	NM_024614	79667	0.590684	-2.92113	-1.04607	0.358106	0.459846	0	0.899205	-0.14687
221958_s_at	GPR177	G protein-coupled receptor 177	AA775681	79971	1.01805	-2.91156	-0.942069	0.323562	0.543128	0	0.809801	-0.132268
219909_at	MMP28	matrix metallopeptidase 28	NM_024302	79148	0.597836	-2.86006	-1.24214	0.434306	0.497298	0	1.06774	-0.174398
220003_at	LRRC36	leucine rich repeat containing 36	NM_018296	55282	0.612972	-2.85383	-1.0979	0.384711	0.41954	0	0.943756	-0.154147
220456_at	SPTLC3	serine palmitoyltransferase, long chain base subunit 3	NM_018327	55304	0.70159	-2.78602	-1.01602	0.364684	0.536122	0	0.873367	-0.14265
220889_s_at	CA10	carbonic anhydrase X	NM_020178	56934	0.794246	-2.76088	-1.13147	0.409823	0.488644	0	0.972611	-0.15886
221911_at	ETV1	ets variant 1	BE881590	2115	1.00618	-2.72934	-0.928947	0.340356	0.567795	0	0.798522	-0.130425
208498_s_at	NA	NA	NM_004038	NA	-0.219062	-2.70223	-1.20337	0.445325	0.42676	0	1.03442	-0.168955
203240_at	FCGBP	Fc fragment of IgG binding protein	NM_003890	8857	-0.928806	-2.67937	-1.10143	0.411076	0.452011	0	0.946784	-0.154641
216468_s_at	ZNF682	zinc finger protein 682	AC006539	91120	0.314778	-2.66799	-1.09514	0.410473	0.556901	0	0.94138	-0.153759
205591_at	OLFM1	olfactomedin 1	NM_006334	10439	-0.556726	-2.66679	-1.21452	0.455422	0.634417	0	1.044	-0.170519
204537_s_at	GABRE	gamma-aminobutyric acid (GABA) A receptor, epsilon	NM_004961	2564	-0.724207	-2.66358	-0.878026	0.329642	0.562176	0	0.75475	-0.123276
211548_s_at	HPGD	hydroxyprostaglandin dehydrogenase 15-(NAD)	J05594	3248	-0.0179741	-2.64677	-1.16501	0.440162	0.552966	0	1.00144	-0.163568
205110_s_at	FGF13	fibroblast growth factor 13	NM_004114	2258	-0.624588	-2.63238	-0.899936	0.341871	0.594971	0	0.773584	-0.126352
213339_at	KIAA0495	KIAA0495	AB007964	57212	0.0506068	-2.62549	-0.937208	0.356965	0.601648	0	0.805623	-0.131585
209309_at	AZGP1	alpha-2-glycoprotein 1, zinc-binding	D90427	563	-0.187576	-2.62236	-1.31967	0.503237	0.449068	0	1.13439	-0.185283
203914_x_at	HPGD	hydroxyprostaglandin dehydrogenase 15-(NAD)	NM_000860	3248	-0.822848	-2.58353	-1.08034	0.418165	0.58337	0	0.92866	-0.151681
207109_at	POU2F3	POU class 2 homeobox 3	NM_014352	25833	-0.350497	-2.57496	-1.06581	0.413914	0.621146	0	0.916172	-0.149641
206385_s_at	ANK3	ankyrin 3, node of Ranvier (ankyrin G)	NM_020987	288	-0.44167	-2.57264	-0.856877	0.333073	0.591321	0	0.736571	-0.120307
213493_at	SNED1	sushi, nidogen and EGF-like domains 1	BF509657	25992	0.0584921	-2.57242	-1.07332	0.41724	0.506011	0	0.922623	-0.150695
216000_at	NA	NA	AA732995	NA	0.26801	-2.56969	-0.937048	0.364654	0.462361	0	0.805485	-0.131563
204984_at	GPC4	glypican 4	NM_001448	2239	-0.645115	-2.56312	-0.829557	0.323651	0.624373	0	0.713086	-0.116471
219686_at	STK32B	serine/threonine kinase 32B	NM_018401	55351	0.565746	-2.56023	-0.922583	0.360351	0.519265	0	0.793051	-0.129532
214823_at	ZNF204P	zinc finger protein 204 (pseudogene)	AF033199	7754	0.157523	-2.54663	-0.801976	0.314917	0.545034	0	0.689378	-0.112598
205979_at	SCGB2A1	secretoglobin, family 2A, member 1	NM_002407	4246	-0.497277	-2.54056	-1.49117	0.586946	0.393334	0	1.28181	-0.209362
206676_at	CEACAM8	carcinoembryonic antigen-related cell adhesion molecule 8	M33326	1088	-0.400984	-2.48995	-1.01366	0.407101	0.486959	0	0.871341	-0.142319
205186_at	DNALI1	dynein, axonemal, light intermediate chain 1	NM_003462	7802	-0.615482	-2.47859	-0.969383	0.391103	0.569462	0	0.83328	-0.136102
207959_s_at	DNAH9	dynein, axonemal, heavy chain 9	NM_004662	1770	-0.262432	-2.47705	-0.870876	0.351578	0.575561	0	0.748604	-0.122272
203913_s_at	HPGD	hydroxyprostaglandin dehydrogenase 15-(NAD)	AL574184	3248	-0.823502	-2.47467	-1.15659	0.46737	0.566094	0	0.994203	-0.162386
205117_at	FGF1	fibroblast growth factor 1 (acidic)	X59065	2246	-0.623343	-2.4692	-0.772259	0.312757	0.638342	0	0.663833	-0.108426
207569_at	ROS1	c-ros oncogene 1 , receptor tyrosine kinase	NM_002944	6098	-0.301357	-2.46229	-0.754833	0.306558	0.62165	0	0.648854	-0.105979
204213_at	PIGR	polymeric immunoglobulin receptor	NM_002644	5284	-0.777793	-2.44984	-0.873365	0.356499	0.521998	0	0.750743	-0.122621
206311_s_at	PLA2G1B	phospholipase A2, group IB (pancreas)	NM_000928	5319	-0.452431	-2.44086	-0.948359	0.388535	0.310278	0	0.815208	-0.133151
204803_s_at	RRAD	Ras-related associated with diabetes	NM_004165	6236	-0.677536	-2.42954	-0.919645	0.378527	0.583026	0	0.790526	-0.129119
205694_at	TYRP1	tyrosinase-related protein 1	NM_000550	7306	-0.541783	-2.42703	-0.747717	0.308079	0.641045	0	0.642737	-0.10498
219995_s_at	ZNF750	zinc finger protein 750	NM_024702	79755	0.611327	-2.42325	-1.06689	0.440273	0.513867	0	0.917098	-0.149793
37547_at	BBS9	Bardet-Biedl syndrome 9	U85995	27241	1.27414	-2.39827	-0.78259	0.326315	0.635079	0	0.672714	-0.109877
218824_at	PNMAL1	PNMA-like 1	NM_018215	55228	0.492997	-2.39248	-0.730857	0.30548	0.639481	0	0.628244	-0.102613
207144_s_at	CITED1	Cbp/p300-interacting transactivator, with Glu/Asp-rich carboxy-terminal domain, 1	NM_004143	4435	-0.346452	-2.38685	-0.73769	0.309065	0.37662	0	0.634118	-0.103573
205725_at	SCGB1A1	secretoglobin, family 1A, member 1 (uteroglobin)	NM_003357	7356	-0.538194	-2.38373	-1.35451	0.568232	0.572107	0	1.16434	-0.190175
217613_at	TMEM144	transmembrane protein 144	AW173720	55314	0.449614	-2.37457	-0.951027	0.400504	0.563542	0	0.817502	-0.133525
204754_at	HLF	hepatic leukemia factor	W60800	3131	-0.685175	-2.37195	-0.824198	0.347478	0.611918	0	0.708479	-0.115718
216687_x_at	UGT2B15	UDP glucuronosyltransferase 2 family, polypeptide B15	U06641	7366	0.338099	-2.36769	-0.942409	0.398028	0.338554	0	0.810094	-0.132315
210323_at	TEKT2	tektin 2 (testicular)	AB033823	27285	-0.116066	-2.32334	-0.773342	0.332857	0.625218	0	0.664764	-0.108578
205293_x_at	BAIAP2	BAI1-associated protein 2	AB017120	10458	-0.600855	-2.30702	-0.846523	0.366934	0.691545	0	0.727671	-0.118853
206685_at	HCG4	HLA complex group 4	NM_018985	54435	-0.399819	-2.30143	-0.837571	0.363935	0.678164	0	0.719975	-0.117596
201785_at	RNASE1	ribonuclease, RNase A family, 1 (pancreatic)	NM_002933	6035	-1.21866	-2.29063	-0.850863	0.371454	0.639511	0	0.731401	-0.119462
209982_s_at	NRXN2	neurexin 2	AA608820	9379	-0.143804	-2.27987	-0.777656	0.341097	0.66968	0	0.668472	-0.109184
204755_x_at	HLF	hepatic leukemia factor	M95585	3131	-0.684704	-2.27354	-0.884154	0.388888	0.573734	0	0.760017	-0.124136
209641_s_at	ABCC3	ATP-binding cassette, sub-family C (CFTR/MRP), member 3	AF009670	8714	-0.16913	-2.27108	-0.979244	0.43118	0.61051	0	0.841757	-0.137487
204124_at	SLC34A2	solute carrier family 34 (sodium phosphate), member 2	AF146796	10568	-0.790582	-2.26583	-0.828379	0.365597	0.704706	0	0.712074	-0.116305
213131_at	OLFM1	olfactomedin 1	R38389	10439	0.0412317	-2.25012	-0.736757	0.327431	0.6873	0	0.633316	-0.103442
203939_at	NT5E	5'-nucleotidase, ecto (CD73)	NM_002526	4907	-0.816849	-2.24602	-0.828594	0.368917	0.603326	0	0.712259	-0.116336
204753_s_at	HLF	hepatic leukemia factor	AI810712	3131	-0.685667	-2.24487	-0.881105	0.392497	0.631899	0	0.757397	-0.123708
217929_s_at	KIAA0319L	KIAA0319-like	NM_024874	79932	0.465153	-2.24475	-0.851757	0.379443	0.49212	0	0.732169	-0.119588
205898_at	CX3CR1	chemokine (C-X3-C motif) receptor 1	U20350	1524	-0.511096	-2.23972	-0.786256	0.35105	0.620761	0	0.675865	-0.110391
208096_s_at	COL21A1	collagen, type XXI, alpha 1	NM_030820	81578	-0.252521	-2.23951	-0.780684	0.348595	0.562054	0	0.671075	-0.109609
209966_x_at	ESRRG	estrogen-related receptor gamma	AF094518	2104	-0.145683	-2.23726	-0.683677	0.305587	0.707479	0	0.587688	-0.095989
222170_at	NA	NA	AF098968	NA	1.08041	-2.23496	-0.746005	0.33379	0.596432	0	0.641265	-0.10474
205776_at	FMO5	flavin containing monooxygenase 5	NM_001461	2330	-0.530076	-2.23309	-0.832526	0.372814	0.662725	0	0.715639	-0.116888
214249_at	TRIM2	tripartite motif-containing 2	AK000179	23321	0.107655	-2.23264	-0.856127	0.383459	0.60434	0	0.735926	-0.120201
216629_at	SRRM2	serine/arginine repetitive matrix 2	AC004493	23524	0.333248	-2.23082	-0.744371	0.333675	0.551138	0	0.63986	-0.10451
211689_s_at	TMPRSS2	transmembrane protease, serine 2	AF270487	7113	-0.00451702	-2.23005	-0.911777	0.408859	0.565379	0	0.783762	-0.128015
202694_at	STK17A	serine/threonine kinase 17a	AW183478	9263	-1.01844	-2.22091	-0.749068	0.33728	0.643492	0	0.643898	-0.10517
205987_at	CD1C	CD1c molecule	NM_001765	911	-0.496266	-2.2165	-0.99851	0.45049	0.623652	0	0.858318	-0.140192
214433_s_at	SELENBP1	selenium binding protein 1	NM_003944	8991	0.123741	-2.20325	-0.775752	0.352095	0.620147	0	0.666835	-0.108916
206780_at	GAD2	glutamate decarboxylase 2 (pancreatic islets and brain, 65kDa)	NM_000818	2572	-0.388196	-2.19601	-0.700175	0.31884	0.643397	0.504066	0.60187	-0.0983054
201645_at	TNC	tenascin C	NM_002160	3371	-1.25407	-2.19444	-0.828937	0.377744	0.50623	0.504066	0.712554	-0.116384
207900_at	CCL17	chemokine (C-C motif) ligand 17	NM_002987	6361	-0.268111	-2.19023	-0.774014	0.353393	0.67298	0.504066	0.665341	-0.108672
222134_at	DDO	D-aspartate oxidase	AL050350	8528	1.06598	-2.18809	-0.755083	0.345088	0.566596	0.504066	0.649068	-0.106014
220387_s_at	HHLA3	HERV-H LTR-associating 3	NM_007071	11147	0.686324	-2.15662	-0.780024	0.361688	0.594037	0.44769	0.670507	-0.109516
210096_at	CYP4B1	cytochrome P450, family 4, subfamily B, polypeptide 1	J02871	1580	-0.133687	-2.15594	-1.0947	0.507759	0.508377	0.44769	0.941	-0.153697
206487_at	SUN1	Sad1 and UNC84 domain containing 1	NM_025154	23353	-0.428356	-2.15407	-0.79806	0.37049	0.56597	0.44769	0.686012	-0.112049
215300_s_at	FMO5	flavin containing monooxygenase 5	AK022172	2330	0.200345	-2.1488	-0.991372	0.461361	0.598645	0.444764	0.852182	-0.13919
209453_at	SLC9A1	solute carrier family 9 (sodium/hydrogen exchanger), member 1	M81768	6548	-0.181506	-2.14105	-0.653958	0.305438	0.680994	0.439025	0.562141	-0.0918164
211890_x_at	CAPN3	calpain 3, (p94)	AF127765	825	0.00884046	-2.13944	-0.894003	0.417867	0.61792	0.439025	0.768484	-0.125519
220812_s_at	HHLA2	HERV-H LTR-associating 2	NM_007072	11148	0.773383	-2.13257	-0.924721	0.433619	0.500875	0.422664	0.794889	-0.129832
211549_s_at	HPGD	hydroxyprostaglandin dehydrogenase 15-(NAD)	U63296	3248	-0.0177434	-2.13068	-0.821956	0.385771	0.682745	0.422664	0.706553	-0.115404
213506_at	F2RL1	coagulation factor II (thrombin) receptor-like 1	BE965369	2150	0.0593903	-2.12373	-0.782572	0.36849	0.610753	0.422664	0.672698	-0.109874
215386_at	NA	NA	AU148161	NA	0.210009	-2.12302	-0.742594	0.349782	0.642201	0.422664	0.638333	-0.104261
201008_s_at	TXNIP	thioredoxin interacting protein	AA812232	10628	-1.54154	-2.12173	-0.645426	0.304198	0.662221	0.422664	0.554807	-0.0906185
220364_at	FLJ11235	hypothetical FLJ11235	NM_019033	54508	0.681993	-2.12162	-0.704971	0.332279	0.621569	0.422664	0.605992	-0.0989787
216139_s_at	MAPK8IP3	mitogen-activated protein kinase 8 interacting protein 3	AL031718	23162	0.280899	-2.11273	-0.754365	0.357056	0.626759	0.414932	0.648451	-0.105914
219136_s_at	LMF1	lipase maturation factor 1	NM_022773	64788	0.511623	-2.11251	-0.763959	0.361636	0.626228	0.414932	0.656698	-0.107261
214059_at	IFI44	interferon-induced protein 44	BE049439	10561	0.0945002	-2.10472	-0.665387	0.31614	0.566125	0.409933	0.571966	-0.0934211
209958_s_at	BBS9	Bardet-Biedl syndrome 9	AF095771	27241	-0.146358	-2.10003	-0.695683	0.331273	0.59786	0.402656	0.598008	-0.0976747
204201_s_at	PTPN13	protein tyrosine phosphatase, non-receptor type 13 (APO-1/CD95 (Fas)-associated phosphatase)	NM_006264	5783	-0.778983	-2.09763	-0.733016	0.34945	0.629303	0.402656	0.630099	-0.102916
206393_at	TNNI2	troponin I type 2 (skeletal, fast)	NM_003282	7136	-0.440147	-2.0921	-0.785681	0.375547	0.32346	0.400287	0.67537	-0.11031
206330_s_at	SHC3	SHC (Src homology 2 domain containing) transforming protein 3	NM_016848	53358	-0.449355	-2.07256	-0.683039	0.329563	0.630406	0.386641	0.587139	-0.0958994
202935_s_at	SOX9	SRY (sex determining region Y)-box 9	AI382146	6662	-0.978929	-2.0712	-0.72958	0.35225	0.690656	0.386641	0.627146	-0.102434
212599_at	AUTS2	autism susceptibility candidate 2	AK025298	26053	0.0246663	-2.06287	-0.69809	0.338407	0.684402	0.760322	0.600077	-0.0980126
214841_at	CNIH3	cornichon homolog 3 (Drosophila)	AF070524	149111	0.15961	-2.05612	-0.691947	0.336531	0.632123	0.712553	0.594797	-0.0971502
209373_at	MALL	mal, T-cell differentiation protein-like	BC003179	7851	-0.184301	-2.05327	-0.706211	0.343944	0.680185	0.712553	0.607058	-0.0991529
219057_at	RABEP2	rabaptin, RAB GTPase binding effector protein 2	NM_024816	79874	0.50783	-2.04348	-0.631965	0.309259	0.636608	0.712553	0.543236	-0.0887286
201983_s_at	EGFR	epidermal growth factor receptor (erythroblastic leukemia viral (v-erb-b) oncogene homolog, avian)	AW157070	1956	-1.15227	-2.04285	-0.724517	0.35466	0.662017	0.712553	0.622794	-0.101723
210272_at	CYP2B7P1	cytochrome P450, family 2, subfamily B, polypeptide 7 pseudogene 1	M29873	1556	-0.120629	-2.04214	-0.917724	0.449392	0.625134	0.712553	0.788874	-0.128849
214475_x_at	CAPN3	calpain 3, (p94)	AF127764	825	0.127444	-2.0421	-0.970298	0.475148	0.560994	0.712553	0.834067	-0.136231
205931_s_at	CREB5	cAMP responsive element binding protein 5	NM_004904	9586	-0.505348	-2.04033	-0.690511	0.338432	0.646082	0.712553	0.593563	-0.0969486
215314_at	ANK3	ankyrin 3, node of Ranvier (ankyrin G)	AU146646	288	0.202025	-2.0389	-0.624089	0.306092	0.626058	0.712553	0.536466	-0.0876228
216005_at	TNC	tenascin C	BF434846	3371	0.269253	-2.0355	-0.668718	0.328528	0.569097	0.712553	0.574829	-0.0938888
220331_at	CYP46A1	cytochrome P450, family 46, subfamily A, polypeptide 1	NM_006668	10858	0.674844	-2.03457	-0.648971	0.318972	0.648424	0.712553	0.557855	-0.0911163
209220_at	GPC3	glypican 3	L47125	2719	-0.19206	-2.03444	-0.6471	0.318073	0.514895	0.712553	0.556247	-0.0908536
211343_s_at	COL13A1	collagen, type XIII, alpha 1	M33653	1305	-0.034352	-2.02551	-0.651874	0.321832	0.661529	0.683908	0.56035	-0.0915239
201984_s_at	EGFR	epidermal growth factor receptor (erythroblastic leukemia viral (v-erb-b) oncogene homolog, avian)	NM_005228	1956	-1.1503	-2.02526	-0.612283	0.302323	0.719896	0.683908	0.526318	-0.0859653
215193_x_at	NA	NA	AJ297586	NA	0.190957	-2.02379	-0.650272	0.321314	0.714386	0.683908	0.558973	-0.0912989
220940_at	ANKRD36B	ankyrin repeat domain 36B	NM_025190	57730	0.805681	-2.02224	-0.663492	0.328098	0.555581	0.683908	0.570337	-0.093155
205485_at	RYR1	ryanodine receptor 1 (skeletal)	NM_000540	6261	-0.5721	-2.0213	-0.789745	0.390711	0.819087	0.683908	0.678864	-0.110881
207981_s_at	ESRRG	estrogen-related receptor gamma	NM_001438	2104	-0.260947	-2.02022	-0.778546	0.385378	0.637537	0.683908	0.669237	-0.109309
218952_at	PCSK1N	proprotein convertase subtilisin/kexin type 1 inhibitor	NM_013271	27344	0.500694	-2.0183	-0.753463	0.373315	0.61797	0.683908	0.647675	-0.105787
219636_s_at	ARMC9	armadillo repeat containing 9	NM_025139	80210	0.559728	-2.00349	-0.649935	0.324401	0.72412	0.673751	0.558683	-0.0912516
204439_at	IFI44L	interferon-induced protein 44-like	NM_006820	10964	-0.740275	-1.99997	-0.918662	0.459338	0.534848	0.663891	0.789681	-0.128981
218183_at	C16orf5	chromosome 16 open reading frame 5	NM_013399	29965	0.469983	-1.99086	-0.625062	0.313965	0.734439	0.651185	0.537303	-0.0877594
215506_s_at	DIRAS3	DIRAS family, GTP-binding RAS-like 3	AK021882	9077	0.218482	-1.98919	-0.728511	0.366234	0.740945	0.651185	0.626227	-0.102284
210550_s_at	RASGRF1	Ras protein-specific guanine nucleotide-releasing factor 1	L26584	5923	-0.0943597	-1.98499	-0.865631	0.436088	0.508552	0.651185	0.744096	-0.121536
202936_s_at	SOX9	SRY (sex determining region Y)-box 9	NM_000346	6662	-0.977844	-1.98431	-0.698867	0.352197	0.679719	0.651185	0.600746	-0.0981218
206010_at	HABP2	hyaluronan binding protein 2	NM_004132	3026	-0.493324	-1.98166	-0.655188	0.330625	0.658403	0.648084	0.563199	-0.0919892
220080_at	FBXL8	F-box and leucine-rich repeat protein 8	NM_018378	55336	0.627213	-1.97793	-0.71677	0.362384	0.593884	0.932176	0.616135	-0.100635
209739_s_at	PNPLA4	patatin-like phospholipase domain containing 4	AI814551	8228	-0.163317	-1.97488	-0.722986	0.366091	0.715275	0.932176	0.621478	-0.101508
211843_x_at	CYP3A7	cytochrome P450, family 3, subfamily A, polypeptide 7	AF315325	1551	0.005474	-1.9738	-0.750267	0.380113	0.613908	0.932176	0.644928	-0.105338
208161_s_at	ABCC3	ATP-binding cassette, sub-family C (CFTR/MRP), member 3	NM_020037	8714	-0.247082	-1.97167	-0.734251	0.372401	0.678126	0.932176	0.631162	-0.10309
205342_s_at	SULT1C2	sulfotransferase family, cytosolic, 1C, member 2	AF026303	6819	-0.594942	-1.96774	-0.683809	0.347509	0.653675	0.932176	0.587801	-0.0960076
219804_at	SYNPO2L	synaptopodin 2-like	NM_024875	79933	0.581958	-1.96745	-0.712374	0.36208	0.679976	0.932176	0.612356	-0.100018
219476_at	C1orf116	chromosome 1 open reading frame 116	NM_024115	79098	0.540154	-1.96647	-1.00705	0.51211	0.698699	0.932176	0.86566	-0.141391
207117_at	ZNF117	zinc finger protein 117	NM_015852	51351	-0.349708	-1.96567	-0.633907	0.322489	0.608704	0.932176	0.544906	-0.0890013
207996_s_at	C18orf1	chromosome 18 open reading frame 1	NM_004338	753	-0.25995	-1.95963	-0.604017	0.30823	0.686372	0.927939	0.519213	-0.0848047
221577_x_at	NA	NA	AF003934	NA	0.930392	-1.95404	-0.716434	0.366643	0.702743	0.915455	0.615846	-0.100588
219856_at	C1orf116	chromosome 1 open reading frame 116	NM_023938	79098	0.588672	-1.95352	-1.016	0.520088	0.758591	0.915455	0.873352	-0.142648
207496_at	MS4A2	membrane-spanning 4-domains, subfamily A, member 2 (Fc fragment of IgE, high affinity I, receptor for; beta polypeptide)	NM_000139	2206	-0.306799	-1.95247	-0.629004	0.322158	0.711829	0.915455	0.540691	-0.0883128
206879_s_at	NRG2	neuregulin 2	NM_013982	9542	-0.377184	-1.94403	-0.643549	0.331039	0.681483	0.907318	0.553194	-0.090355
205102_at	TMPRSS2	transmembrane protease, serine 2	NM_005656	7113	-0.625855	-1.94343	-0.597261	0.307323	0.683905	0.907318	0.513405	-0.0838561
217050_at	EPAG	early lymphoid activation protein	L22650	10824	0.378331	-1.93949	-0.614963	0.317075	0.720764	0.883751	0.528621	-0.0863415
213802_at	NA	NA	AI810767	NA	0.0768285	-1.93595	-0.751179	0.388016	0.544352	0.872421	0.645712	-0.105466
208451_s_at	NA	NA	NM_000592	NA	-0.222721	-1.93465	-0.632612	0.326991	0.65577	0.872421	0.543793	-0.0888195
211734_s_at	FCER1A	Fc fragment of IgE, high affinity I, receptor for; alpha polypeptide	BC005912	2205	-0.0025167	-1.92895	-0.682445	0.353791	0.747488	0.861378	0.586629	-0.0958161
207056_s_at	SLC4A8	solute carrier family 4, sodium bicarbonate cotransporter, member 8	NM_004858	9498	-0.357335	-1.92807	-0.735046	0.381233	0.66746	0.861378	0.631845	-0.103201
204437_s_at	FOLR1	folate receptor 1 (adult)	NM_016725	2348	-0.741369	-1.92344	-0.770623	0.400647	0.713327	0.857759	0.662427	-0.108196
214234_s_at	NA	NA	X90579	NA	0.106302	-1.91866	-0.818432	0.426564	0.583696	0.843581	0.703523	-0.114909
214428_x_at	NA	NA	K02403	NA	0.12329	-1.91799	-0.594816	0.310125	0.646256	0.843581	0.511303	-0.0835129
212998_x_at	NA	NA	AI583173	NA	0.0361032	-1.91709	-0.686102	0.357887	0.716553	0.843581	0.589772	-0.0963295
215043_s_at	NA	NA	X83301	NA	0.176769	-1.91496	-0.777242	0.405878	0.666624	0.843581	0.668116	-0.109126
215784_at	CD1E	CD1e molecule	AA309511	913	0.246212	-1.9113	-0.765913	0.40073	0.710663	0.840109	0.658378	-0.107535
216074_x_at	WWC1	WW and C2 domain containing 1	AK001727	23286	0.276061	-1.90222	-0.678704	0.356795	0.65334	1.05502	0.583413	-0.0952908
221885_at	DENND2A	DENN/MADD domain containing 2A	AI131051	27147	0.994624	-1.90106	-0.645144	0.33936	0.761944	1.05502	0.554565	-0.090579
213110_s_at	COL4A5	collagen, type IV, alpha 5	AW052179	1287	0.0398904	-1.90004	-0.627965	0.330501	0.653197	1.05502	0.539798	-0.088167
215665_at	NA	NA	AL359553	NA	0.235341	-1.89754	-0.663408	0.349615	0.689847	1.05502	0.570264	-0.0931432
214912_at	NA	NA	AK022067	NA	0.165475	-1.89619	-0.577798	0.304716	0.70121	1.05502	0.496675	-0.0811235
203716_s_at	DPP4	dipeptidyl-peptidase 4	M80536	1803	-0.864343	-1.89355	-1.06007	0.559833	0.808537	1.05502	0.911238	-0.148836
205343_at	SULT1C2	sulfotransferase family, cytosolic, 1C, member 2	NM_001056	6819	-0.594542	-1.89298	-0.5873	0.310252	0.67023	1.05502	0.504842	-0.0824576
205216_s_at	APOH	apolipoprotein H (beta-2-glycoprotein I)	NM_000042	350	-0.612214	-1.89057	-0.762163	0.403138	1.05838	1.05502	0.655155	-0.107009
205465_x_at	HS3ST1	heparan sulfate (glucosamine) 3-O-sulfotransferase 1	BF000296	9957	-0.576663	-1.89055	-0.702424	0.371546	0.527904	1.05502	0.603803	-0.0986211
219580_s_at	TMC5	transmembrane channel-like 5	NM_024780	79838	0.55188	-1.88881	-0.668559	0.353957	0.617357	1.05502	0.574692	-0.0938664
207853_s_at	SNCB	synuclein, beta	NM_003085	6620	-0.273396	-1.8885	-0.575362	0.304666	0.667501	1.05502	0.494581	-0.0807815
221606_s_at	HMGN5	high-mobility group nucleosome binding domain 5	BC005342	79366	0.937791	-1.88746	-0.700856	0.371323	0.682076	1.05502	0.602455	-0.098401
213611_at	AQP5	aquaporin 5	BF726531	362	0.0643391	-1.88499	-0.828638	0.439598	0.5711	1.05502	0.712297	-0.116342
216782_at	NA	NA	AK026679	NA	0.347134	-1.8833	-0.840883	0.446494	0.613477	1.05095	0.722822	-0.118061
212183_at	NUDT4	nudix (nucleoside diphosphate linked moiety X)-type motif 4	AW511135	11163	0.0159773	-1.87764	-0.606895	0.323222	0.718752	1.23725	0.521686	-0.0852088
210239_at	IRX5	iroquois homeobox 5	U90304	10265	-0.123108	-1.8746	-0.720914	0.38457	0.736915	1.18967	0.619697	-0.101217
212695_at	CRY2	cryptochrome 2 (photolyase-like)	AB014558	1408	0.026496	-1.87231	-0.663471	0.354359	0.693673	1.18967	0.570319	-0.0931521
219614_s_at	SLC6A20	solute carrier family 6 (proline IMINO transporter), member 20	NM_020208	54716	0.55823	-1.8701	-0.786351	0.420485	0.61515	1.18967	0.675947	-0.110405
204802_at	RRAD	Ras-related associated with diabetes	NM_004165	6236	-0.678011	-1.86677	-0.705139	0.377732	0.584457	1.16522	0.606137	-0.0990024
203780_at	MPZL2	myelin protein zero-like 2	AF275945	10205	-0.851613	-1.86586	-0.627946	0.336545	0.711573	1.16522	0.539782	-0.0881644
218806_s_at	VAV3	vav 3 guanine nucleotide exchange factor	AF118887	10451	0.492328	-1.86507	-0.714457	0.383073	0.619796	1.16522	0.614146	-0.100311
216386_at	LOC220077	docking protein 1-like protein	AF229166	220077	0.305856	-1.86287	-0.643752	0.345571	0.650261	1.16522	0.553368	-0.0903835
218717_s_at	LEPREL1	leprecan-like 1	NM_018192	55214	0.486675	-1.86206	-0.831556	0.44658	0.597376	1.16522	0.714805	-0.116751
221646_s_at	ZDHHC11	zinc finger, DHHC-type containing 11	AF267859	79844	0.946211	-1.86116	-0.681202	0.366008	0.512072	1.16522	0.58556	-0.0956415
211276_at	TCEAL2	transcription elongation factor A (SII)-like 2	AF063606	140597	-0.0386037	-1.85364	-0.571182	0.308141	0.708486	1.16124	0.490988	-0.0801947
203687_at	CX3CL1	chemokine (C-X3-C motif) ligand 1	NM_002996	6376	-0.86884	-1.84734	-0.664516	0.359714	0.757845	1.14947	0.571217	-0.0932988
211083_s_at	MAP3K13	mitogen-activated protein kinase kinase kinase 13	Z25428	9175	-0.0544672	-1.84661	-0.731322	0.396035	0.675154	1.14947	0.628643	-0.102678
212841_s_at	PPFIBP2	PTPRF interacting protein, binding protein 2 (liprin beta 2)	AI692180	8495	0.0311435	-1.84341	-0.618652	0.335601	0.628114	1.37011	0.531792	-0.0868594
205489_at	CRYM	crystallin, mu	NM_001888	1428	-0.571349	-1.83896	-0.643054	0.349684	0.647775	1.34307	0.552768	-0.0902855
209823_x_at	HLA-DQB1	major histocompatibility complex, class II, DQ beta 1	M17955	3119	-0.156098	-1.83625	-0.703317	0.383018	0.723719	1.34307	0.60457	-0.0987465
214453_s_at	IFI44	interferon-induced protein 44	NM_006417	10561	0.124867	-1.83473	-0.61052	0.332757	0.615812	1.34307	0.524803	-0.0857178
214203_s_at	PRODH	proline dehydrogenase (oxidase) 1	AA074145	5625	0.104021	-1.83306	-0.797837	0.43525	0.537788	1.34307	0.68582	-0.112017
216169_at	NA	NA	AK025430	NA	0.285019	-1.83301	-0.598218	0.326358	0.62771	1.34307	0.514228	-0.0839905
204101_at	MTM1	myotubularin 1	NM_000252	4534	-0.794347	-1.82087	-0.569483	0.312754	0.744817	1.49324	0.489527	-0.0799561
205654_at	C4BPA	complement component 4 binding protein, alpha	NM_000715	722	-0.54724	-1.81804	-0.777782	0.427814	0.649076	1.49324	0.66858	-0.109201
205466_s_at	HS3ST1	heparan sulfate (glucosamine) 3-O-sulfotransferase 1	NM_005114	9957	-0.576268	-1.81516	-0.635315	0.350004	0.537328	1.49324	0.546116	-0.089199
201137_s_at	HLA-DPB1	major histocompatibility complex, class II, DP beta 1	NM_002121	3115	-1.44288	-1.81497	-0.562197	0.309755	0.706247	1.49324	0.483264	-0.0789331
206754_s_at	NA	NA	NM_000767	NA	-0.39157	-1.81312	-0.861087	0.474921	0.626515	1.49324	0.74019	-0.120898
204874_x_at	BAIAP3	BAI1-associated protein 3	NM_003933	8938	-0.665022	-1.81289	-0.639555	0.352781	0.602803	1.49324	0.549761	-0.0897943
214278_s_at	NDRG2	NDRG family member 2	AI358939	57447	0.109955	-1.80954	-0.558717	0.308762	0.659097	1.46567	0.480272	-0.0784445
208250_s_at	DMBT1	deleted in malignant brain tumors 1	NM_004406	1755	-0.238502	-1.79761	-0.741329	0.412396	0.487023	1.64967	0.637246	-0.104083
209312_x_at	NA	NA	U65585	NA	-0.187339	-1.79459	-0.544495	0.303409	0.759774	1.60587	0.468047	-0.0764477
216356_x_at	BAIAP3	BAI1-associated protein 3	AB018277	8938	0.302711	-1.79209	-0.612446	0.34175	0.708251	1.60587	0.526458	-0.0859881
208893_s_at	DUSP6	dual specificity phosphatase 6	BC005047	1848	-0.202724	-1.78931	-0.746185	0.417024	0.690307	1.60587	0.64142	-0.104765
220246_at	CAMK1D	calcium/calmodulin-dependent protein kinase ID	NM_020397	57118	0.658995	-1.78834	-0.657593	0.36771	0.696641	1.60587	0.565266	-0.0923268
220570_at	RETN	resistin	NM_020415	56729	0.725347	-1.78732	-0.654466	0.366171	0.614089	1.60587	0.562579	-0.0918878
210409_at	C6orf124	chromosome 6 open reading frame 124	AB016898	653483	-0.106988	-1.78707	-0.624915	0.349688	0.729923	1.60587	0.537176	-0.0877388
216811_at	NA	NA	AF308291	NA	0.350147	-1.78253	-0.556096	0.311971	0.702719	1.57794	0.478019	-0.0780765
210103_s_at	FOXA2	forkhead box A2	AB028021	3170	-0.133458	-1.77664	-0.759995	0.427771	0.803803	1.71073	0.653291	-0.106704
208892_s_at	DUSP6	dual specificity phosphatase 6	BC003143	1848	-0.202953	-1.77299	-0.537319	0.303058	0.709731	1.71073	0.461879	-0.0754402
205179_s_at	ADAM8	ADAM metallopeptidase domain 8	AI814527	101	-0.616315	-1.77283	-0.711022	0.401066	0.734867	1.71073	0.611194	-0.0998283
218720_x_at	SEZ6L2	seizure related 6 homolog (mouse)-like 2	NM_012410	26470	0.487321	-1.77155	-0.58224	0.328661	0.722724	1.71073	0.500493	-0.0817472
210032_s_at	SPAG6	sperm associated antigen 6	AI651156	9576	-0.139209	-1.77	-0.605939	0.342338	0.690882	1.71073	0.520864	-0.0850745
202687_s_at	TNFSF10	tumor necrosis factor (ligand) superfamily, member 10	U57059	8743	-1.0208	-1.76939	-0.578043	0.326691	0.693978	1.71073	0.496885	-0.0811579
207194_s_at	ICAM4	intercellular adhesion molecule 4 (Landsteiner-Wiener blood group)	NM_001544	3386	-0.341876	-1.769	-0.615924	0.348176	0.771	1.71073	0.529448	-0.0864765
211607_x_at	EGFR	epidermal growth factor receptor (erythroblastic leukemia viral (v-erb-b) oncogene homolog, avian)	U48722	1956	-0.0132481	-1.76683	-0.617287	0.349376	0.714039	1.71073	0.53062	-0.0866679
202295_s_at	CTSH	cathepsin H	NM_004390	1512	-1.08972	-1.76658	-0.565716	0.320232	0.685696	1.71073	0.486289	-0.0794272
204734_at	KRT15	keratin 15	NM_002275	3866	-0.689032	-1.76589	-0.886868	0.502223	0.81043	1.71073	0.76235	-0.124517
213267_at	DOPEY1	dopey family member 1	AL162056	23033	0.0470444	-1.76542	-0.600476	0.340131	0.689134	1.71073	0.516169	-0.0843075
216352_x_at	PCDHGA3	protocadherin gamma subfamily A, 3	AF152509	56112	0.302186	-1.76485	-0.6417	0.3636	0.747963	1.71073	0.551605	-0.0900954
203215_s_at	MYO6	myosin VI	AA877789	4646	-0.933447	-1.76474	-0.568798	0.322313	0.688276	1.71073	0.488938	-0.0798599
214380_at	PRPF31	PRP31 pre-mRNA processing factor 31 homolog (S. cerevisiae)	AI334332	26121	0.117986	-1.76058	-0.543545	0.30873	0.704862	1.70122	0.46723	-0.0763143
209612_s_at	ADH1B	alcohol dehydrogenase 1B (class I), beta polypeptide	M24317	125	-0.171719	-1.75155	-0.736673	0.420583	0.667018	1.85419	0.633243	-0.10343
209807_s_at	NFIX	nuclear factor I/X (CCAAT-binding transcription factor)	U18759	4784	-0.157511	-1.75126	-0.581584	0.332094	0.670929	1.85419	0.499928	-0.081655
219965_s_at	MAGIX	MAGI family member, X-linked	NM_024859	79917	0.607624	-1.7508	-0.569617	0.325346	0.729922	1.85419	0.489642	-0.0799749
210402_at	KCNJ1	potassium inwardly-rectifying channel, subfamily J, member 1	U03884	3758	-0.107433	-1.74403	-0.545677	0.312882	0.60546	1.8342	0.469063	-0.0766137
205334_at	S100A1	S100 calcium binding protein A1	NM_006271	6271	-0.596527	-1.74277	-0.567248	0.325487	0.402314	1.8342	0.487606	-0.0796422
219857_at	C10orf81	chromosome 10 open reading frame 81	NM_024889	79949	0.589072	-1.73818	-0.776548	0.446758	0.594794	1.98026	0.66752	-0.109028
221024_s_at	SLC2A10	solute carrier family 2 (facilitated glucose transporter), member 10	NM_030777	81031	0.822774	-1.73666	-0.548871	0.316049	0.784254	1.98026	0.471809	-0.0770621
215536_at	HLA-DQB2	major histocompatibility complex, class II, DQ beta 2	X87344	3120	0.221407	-1.73572	-0.679557	0.391514	0.797484	1.98026	0.584146	-0.0954106
205817_at	SIX1	SIX homeobox 1	NM_005982	6495	-0.525527	-1.73218	-0.609027	0.351595	0.690878	1.97503	0.523519	-0.085508
205614_x_at	MST1	macrophage stimulating 1 (hepatocyte growth factor-like)	NM_020998	4485	-0.553801	-1.72992	-0.638285	0.368968	0.663964	1.96467	0.548669	-0.089616
215059_at	NA	NA	AA053967	NA	0.178653	-1.72691	-0.714644	0.413828	0.759075	1.94932	0.614307	-0.100337
208510_s_at	PPARG	peroxisome proliferator-activated receptor gamma	NM_015869	5468	-0.217401	-1.72336	-0.678444	0.393675	0.884416	1.93421	0.58319	-0.0952543
207925_at	CST5	cystatin D	NM_001900	1473	-0.265622	-1.72315	-0.682618	0.396145	0.611497	1.93421	0.586778	-0.0958404
205158_at	RNASE4	ribonuclease, RNase A family, 4	NM_002937	6038	-0.6184	-1.72221	-0.55553	0.322567	0.71767	1.93421	0.477533	-0.077997
214682_at	LOC399491	GPS, PLAT and transmembrane domain-containing protein	AK023376	399491	0.149148	-1.71799	-0.620267	0.361043	0.640977	2.1046	0.533181	-0.0870862
201525_at	APOD	apolipoprotein D	NM_001647	347	-1.28154	-1.71372	-0.655867	0.382714	0.66422	2.08846	0.563782	-0.0920844
214945_at	NA	NA	AW514267	NA	0.168276	-1.7104	-0.604073	0.353176	0.691787	2.08313	0.51926	-0.0848125
204293_at	SGSH	N-sulfoglucosamine sulfohydrolase	NM_000199	6448	-0.765477	-1.70726	-0.538813	0.315601	0.788185	2.19512	0.463163	-0.0756499
203717_at	DPP4	dipeptidyl-peptidase 4	NM_001935	1803	-0.863554	-1.7067	-0.577452	0.338344	0.762668	2.19512	0.496377	-0.081075
210984_x_at	EGFR	epidermal growth factor receptor (erythroblastic leukemia viral (v-erb-b) oncogene homolog, avian)	U95089	1956	-0.0616857	-1.70201	-0.604655	0.35526	0.708821	2.16292	0.519761	-0.0848942
203779_s_at	MPZL2	myelin protein zero-like 2	NM_005797	10205	-0.852384	-1.70032	-0.660335	0.388359	0.782785	2.16292	0.567624	-0.0927118
211876_x_at	NA	NA	AF152504	NA	0.00726508	-1.70011	-0.660776	0.388666	0.7362	2.16292	0.568003	-0.0927738
214209_s_at	ABCB9	ATP-binding cassette, sub-family B (MDR/TAP), member 9	BE504895	23457	0.104248	-1.69932	-0.526569	0.30987	0.745458	2.16292	0.452638	-0.0739309
214235_at	NA	NA	X90579	NA	0.106535	-1.69673	-0.621952	0.366559	0.648097	2.29011	0.534629	-0.0873227
217129_at	NA	NA	AL031320	NA	0.388916	-1.69497	-0.573629	0.33843	0.725381	2.29011	0.493091	-0.0805381
214329_x_at	TNFSF10	tumor necrosis factor (ligand) superfamily, member 10	AW474434	8743	0.113602	-1.69477	-0.586022	0.345782	0.749167	2.29011	0.503744	-0.0822782
212950_at	GPR116	G protein-coupled receptor 116	BF941499	221395	0.0349828	-1.69322	-0.592236	0.349768	0.726647	2.29011	0.509085	-0.0831506
217014_s_at	AZGP1	alpha-2-glycoprotein 1, zinc-binding	AC004522	563	0.374652	-1.69235	-0.6542	0.386563	0.547431	2.29011	0.562349	-0.0918504
219508_at	GCNT3	glucosaminyl (N-acetyl) transferase 3, mucin type	NM_004751	9245	0.543781	-1.68789	-0.698941	0.414092	0.775094	2.27915	0.600809	-0.0981321
209613_s_at	ADH1B	alcohol dehydrogenase 1B (class I), beta polypeptide	M21692	125	-0.171487	-1.68724	-0.791757	0.469261	0.649158	2.27915	0.680593	-0.111164
215092_s_at	NFAT5	nuclear factor of activated T-cells 5, tonicity-responsive	AJ005683	10725	0.181475	-1.68376	-0.6355	0.377429	0.690254	2.25754	0.546275	-0.0892249
217452_s_at	B3GALT2	UDP-Gal:betaGlcNAc beta 1,3-galactosyltransferase, polypeptide 2	Y15014	8707	0.427988	-1.67934	-0.750167	0.446704	0.811305	2.38489	0.644843	-0.105324
217478_s_at	NA	NA	X76775	NA	0.43102	-1.67901	-0.513177	0.305642	0.746802	2.38489	0.441126	-0.0720506
217513_at	C17orf60	chromosome 17 open reading frame 60	BG334495	284021	0.434702	-1.67854	-0.56431	0.33619	0.785394	2.38489	0.48508	-0.0792297
212951_at	GPR116	G protein-coupled receptor 116	N95226	221395	0.0352123	-1.67528	-0.587903	0.350928	0.716832	2.37933	0.505361	-0.0825422
214579_at	NIPAL3	NIPA-like domain containing 3	NM_020448	57185	0.137136	-1.67302	-0.552995	0.330538	0.687174	2.34651	0.475354	-0.0776411
206457_s_at	DIO1	deiodinase, iodothyronine, type I	NM_000792	1733	-0.431063	-1.67256	-0.56302	0.336621	0.635542	2.34651	0.483971	-0.0790486
211470_s_at	SULT1C2	sulfotransferase family, cytosolic, 1C, member 2	AF186255	6819	-0.0246712	-1.66665	-0.61294	0.367769	0.70538	2.46889	0.526883	-0.0860575
214360_at	SMARCA4	SWI/SNF related, matrix associated, actin dependent regulator of chromatin, subfamily a, member 4	AA772023	6597	0.115904	-1.66243	-0.555139	0.333932	0.715893	2.53691	0.477197	-0.0779422
222324_at	NA	NA	AI344415	NA	1.17603	-1.66107	-0.525977	0.316649	0.738593	2.53691	0.452129	-0.0738477
221697_at	MAP1LC3C	microtubule-associated protein 1 light chain 3 gamma	AF276659	440738	0.959905	-1.65538	-0.531452	0.321046	0.709206	2.60059	0.456836	-0.0746165
207392_x_at	UGT2B15	UDP glucuronosyltransferase 2 family, polypeptide B15	NM_001076	7366	-0.319294	-1.65481	-0.55312	0.33425	0.488704	2.60059	0.475462	-0.0776587
214190_x_at	GGA2	golgi-associated, gamma adaptin ear containing, ARF binding protein 2	AI799984	23062	0.103106	-1.6532	-0.597648	0.361511	0.744658	2.60059	0.513737	-0.0839104
215559_at	NA	NA	AI074459	NA	0.223343	-1.65257	-0.616603	0.373118	0.646541	2.60059	0.530031	-0.0865717
219610_at	RGNEF	Rho-guanine nucleotide exchange factor	NM_022448	64283	0.557487	-1.65151	-0.508321	0.307791	0.706263	2.60059	0.436952	-0.0713689
209736_at	SOX13	SRY (sex determining region Y)-box 13	AF116571	9580	-0.163559	-1.65037	-0.508907	0.30836	0.733758	2.60059	0.437456	-0.0714512
204670_x_at	NA	NA	NM_002125	NA	-0.702294	-1.65001	-0.499804	0.302909	0.756525	2.60059	0.429631	-0.070173
203908_at	SLC4A4	solute carrier family 4, sodium bicarbonate cotransporter, member 4	NM_003759	8671	-0.824843	-1.64878	-0.568751	0.344953	0.666562	2.60059	0.488898	-0.0798534
217470_at	NA	NA	AL157490	NA	0.430418	-1.64779	-0.600246	0.364273	0.666035	2.60059	0.51597	-0.0842752
210977_s_at	HSF4	heat shock transcription factor 4	AB029348	3299	-0.0623549	-1.64729	-0.515423	0.312891	0.604312	2.60059	0.443057	-0.0723659
216189_at	LOC100289109	hypothetical protein LOC100289109	BC002465	100289109	0.286827	-1.64656	-0.517952	0.314566	0.666291	2.60059	0.445231	-0.072721
207757_at	ZFP2	zinc finger protein 2 homolog (mouse)	NM_030613	80108	-0.281943	-1.64275	-0.609827	0.371223	0.703815	2.73346	0.524206	-0.0856204
216686_at	FLJ40330	hypothetical LOC645784	AL137717	645784	0.337833	-1.63984	-0.649245	0.395921	0.660003	2.72195	0.55809	-0.0911547
205975_s_at	HOXD1	homeobox D1	NM_024501	3231	-0.497963	-1.63869	-0.529657	0.32322	0.69951	2.83537	0.455293	-0.0743645
205576_at	SERPIND1	serpin peptidase inhibitor, clade D (heparin cofactor), member 1	NM_000185	3053	-0.559294	-1.63463	-0.762081	0.466209	0.677782	2.83537	0.655084	-0.106997
204130_at	HSD11B2	hydroxysteroid (11-beta) dehydrogenase 2	NM_000196	3291	-0.789325	-1.63463	-0.635686	0.388886	0.635638	2.83537	0.546435	-0.089251
209660_at	TTR	transthyretin	AF162690	7276	-0.167978	-1.63452	-0.611079	0.373859	0.841094	2.83537	0.525283	-0.0857963
219408_at	PRMT7	protein arginine methyltransferase 7	NM_019023	54496	0.532937	-1.63154	-0.604649	0.3706	0.718493	2.8236	0.519756	-0.0848934
217519_at	NA	NA	AI246331	NA	0.435319	-1.62483	-0.52955	0.325911	0.65031	2.92234	0.455201	-0.0743494
208365_s_at	GRK4	G protein-coupled receptor kinase 4	NM_005307	2868	-0.228055	-1.62056	-0.50705	0.312886	0.779188	2.97629	0.43586	-0.0711904
206304_at	MYBPH	myosin binding protein H	NM_004997	4608	-0.454007	-1.61765	-0.552188	0.341352	0.629826	2.97629	0.47466	-0.0775278
219973_at	ARSJ	arylsulfatase family, member J	NM_024590	79642	0.608875	-1.616	-0.520233	0.321927	0.735403	2.97629	0.447192	-0.0730413
218087_s_at	SORBS1	sorbin and SH3 domain containing 1	NM_015385	10580	0.46806	-1.61571	-0.594699	0.368072	0.673019	2.97629	0.511202	-0.0834964
211828_s_at	TNIK	TRAF2 and NCK interacting kinase	AF172268	23043	0.00348509	-1.61531	-0.526826	0.326144	0.760562	2.97629	0.452859	-0.0739669
204719_at	ABCA8	ATP-binding cassette, sub-family A (ABC1), member 8	NM_007168	10351	-0.692931	-1.61521	-0.575748	0.356454	0.733241	2.97629	0.494913	-0.0808358
201860_s_at	PLAT	plasminogen activator, tissue	NM_000930	5327	-1.19023	-1.61491	-0.565488	0.350166	0.583798	2.97629	0.486093	-0.0793952
212253_x_at	DST	dystonin	BG253119	667	0.0179731	-1.61379	-0.515653	0.319528	0.728205	2.97629	0.443254	-0.0723982
AFFX-r2-Bs-phe-5_at	NA	NA	AFFX-R2-BS-PHE-5	NA	1.53526	-1.61287	-0.623527	0.386595	0.686995	2.97629	0.535983	-0.0875439
219263_at	RNF128	ring finger protein 128	NM_024539	79589	0.520592	-1.61069	-0.643848	0.399734	0.643712	3.14677	0.553451	-0.090397
216775_at	USP53	ubiquitin specific peptidase 53	AK025301	54532	0.345753	-1.60947	-0.540038	0.335539	0.720915	3.14677	0.464216	-0.075822
215382_x_at	TPSAB1	tryptase alpha/beta 1	AF206666	7177	0.209529	-1.60683	-0.607635	0.378157	0.713134	3.14677	0.522322	-0.0853126
202341_s_at	TRIM2	tripartite motif-containing 2	AA149745	23321	-1.08209	-1.60606	-0.569858	0.354817	0.740915	3.14677	0.489849	-0.0800087
204454_at	LDOC1	leucine zipper, down-regulated in cancer 1	NM_012317	23641	-0.738115	-1.60604	-0.491351	0.30594	0.705766	3.14677	0.422365	-0.0689862
204973_at	GJB1	gap junction protein, beta 1, 32kDa	NM_000166	2705	-0.646866	-1.60514	-0.529475	0.329861	0.655807	3.14677	0.455136	-0.0743389
209114_at	TSPAN1	tetraspanin 1	AF133425	10103	-0.196776	-1.60444	-0.574483	0.358059	0.712645	3.14677	0.493825	-0.0806581
210084_x_at	TPSAB1	tryptase alpha/beta 1	AF206665	7177	-0.134818	-1.60443	-0.728566	0.454096	0.683536	3.14677	0.626274	-0.102291
205738_s_at	FABP3	fatty acid binding protein 3, muscle and heart (mammary-derived growth inhibitor)	NM_004102	2170	-0.535669	-1.60337	-0.485937	0.303072	0.67302	3.14677	0.417711	-0.0682261
209170_s_at	GPM6B	glycoprotein M6B	AF016004	2824	-0.193715	-1.60138	-0.528889	0.330272	0.791816	3.14677	0.454632	-0.0742566
205387_s_at	NA	NA	NM_000737	NA	-0.587865	-1.60064	-0.584712	0.3653	0.244171	3.14677	0.502618	-0.0820943
205942_s_at	ACSM3	acyl-CoA synthetase medium-chain family member 3	NM_005622	6296	-0.503327	-1.59756	-0.488877	0.306015	0.770051	3.14677	0.420238	-0.0686389
210051_at	RAPGEF3	Rap guanine nucleotide exchange factor (GEF) 3	U78168	10411	-0.138273	-1.59699	-0.498481	0.312139	0.601807	3.14677	0.428494	-0.0699873
202291_s_at	MGP	matrix Gla protein	NM_000900	4256	-1.09122	-1.59694	-0.525884	0.329308	0.749968	3.14677	0.452049	-0.0738347
220055_at	ZNF287	zinc finger protein 287	NM_020653	57336	0.622109	-1.59692	-0.568381	0.355924	0.709435	3.14677	0.48858	-0.0798014
201130_s_at	CDH1	cadherin 1, type 1, E-cadherin (epithelial)	L08599	999	-1.44932	-1.59541	-0.488575	0.306238	0.689775	3.14677	0.419979	-0.0685965
215563_s_at	MST1P9	macrophage stimulating 1 (hepatocyte growth factor-like) pseudogene 9	U28055	11223	0.224081	-1.59112	-0.589685	0.370611	0.728756	3.13469	0.506893	-0.0827925
204463_s_at	EDNRA	endothelin receptor type A	AU118882	1909	-0.735957	-1.58949	-0.529183	0.332927	0.804887	3.23426	0.454885	-0.0742979
201496_x_at	MYH11	myosin, heavy chain 11, smooth muscle	S67238	4629	-1.29474	-1.58625	-0.576968	0.363731	0.756897	3.28251	0.495961	-0.0810069
205377_s_at	ACHE	acetylcholinesterase (Yt blood group)	AI190022	43	-0.589836	-1.58524	-0.610901	0.385367	0.639652	3.28251	0.52513	-0.0857712
204428_s_at	LCAT	lecithin-cholesterol acyltransferase	NM_000229	3931	-0.743034	-1.58433	-0.579154	0.365552	0.660414	3.28251	0.49784	-0.0813139
202563_at	C14orf1	chromosome 14 open reading frame 1	NM_007176	11161	-1.03991	-1.584	-0.560529	0.353869	0.836741	3.28251	0.48183	-0.078699
207019_s_at	AKAP4	A kinase (PRKA) anchor protein 4	NM_003886	8852	-0.361147	-1.5829	-0.507163	0.320402	0.771014	3.28251	0.435957	-0.0712063
214217_at	GRM5	glutamate receptor, metabotropic 5	D60132	2915	0.104941	-1.58086	-0.573062	0.3625	0.630266	3.28251	0.492603	-0.0804585
208891_at	DUSP6	dual specificity phosphatase 6	BC003143	1848	-0.203192	-1.57953	-0.503669	0.318873	0.735023	3.28251	0.432954	-0.0707158
210738_s_at	SLC4A4	solute carrier family 4, sodium bicarbonate cotransporter, member 4	AF011390	8671	-0.0789644	-1.57685	-0.681413	0.432135	0.627092	3.28251	0.585742	-0.0956712
205199_at	CA9	carbonic anhydrase IX	NM_001216	768	-0.614662	-1.57675	-0.530571	0.336497	0.710563	3.28251	0.456078	-0.0744928
207290_at	PLXNA2	plexin A2	NM_025179	5362	-0.328521	-1.57674	-0.482249	0.305851	0.742768	3.28251	0.41454	-0.0677082
215447_at	TFPI	tissue factor pathway inhibitor (lipoprotein-associated coagulation inhibitor)	AL080215	7035	0.215077	-1.5767	-0.509046	0.322855	0.737613	3.28251	0.437575	-0.0714706
221019_s_at	COLEC12	collectin sub-family member 12	NM_030781	81035	0.821415	-1.57553	-0.477812	0.30327	0.761642	3.28251	0.410726	-0.0670853
215122_at	TBX6	T-box 6	AK022330	6911	0.185726	-1.57428	-0.509978	0.323943	0.741139	3.38989	0.438376	-0.0716014
218959_at	HOXC10	homeobox C10	NM_017409	3226	0.501378	-1.57292	-0.609406	0.387437	0.71459	3.38989	0.523845	-0.0855613
206424_at	CYP26A1	cytochrome P450, family 26, subfamily A, polypeptide 1	NM_000783	1592	-0.434966	-1.57155	-0.505085	0.321393	0.727488	3.38989	0.434171	-0.0709145
204979_s_at	SH3BGR	SH3 domain binding glutamic acid-rich protein	NM_007341	6450	-0.645955	-1.56758	-0.521079	0.33241	0.680525	3.35277	0.447919	-0.0731601
207341_at	PRTN3	proteinase 3	NM_002777	5657	-0.322451	-1.56631	-0.477496	0.304854	0.802099	3.35277	0.410455	-0.0670411
205765_at	CYP3A5	cytochrome P450, family 3, subfamily A, polypeptide 5	NM_000777	1577	-0.532523	-1.56545	-0.772008	0.493155	0.59018	3.35277	0.663617	-0.108391
205496_at	KIAA0408	KIAA0408	NM_014702	9729	-0.569437	-1.56441	-0.565868	0.361714	0.669834	3.35277	0.48642	-0.0794486
213425_at	WNT5A	wingless-type MMTV integration site family, member 5A	AI968085	7474	0.0544233	-1.56435	-0.517047	0.330518	0.730277	3.35277	0.444453	-0.072594
211735_x_at	SFTPC	surfactant protein C	BC005913	6440	-0.0022899	-1.5638	-1.14506	0.732232	0.746467	3.35277	0.984294	-0.160768
210445_at	FABP6	fatty acid binding protein 6, ileal	U19869	2172	-0.103595	-1.55699	-0.714806	0.459096	0.649153	3.56857	0.614447	-0.10036
221566_s_at	NOL3	nucleolar protein 3 (apoptosis repressor with CARD domain)	AF043244	8996	0.929477	-1.55546	-0.55928	0.359559	0.565731	3.56857	0.480757	-0.0785236
203911_at	RAP1GAP	RAP1 GTPase activating protein	NM_002885	5909	-0.824162	-1.55524	-0.507443	0.32628	0.760289	3.56857	0.436198	-0.0712456
201540_at	FHL1	four and a half LIM domains 1	NM_001449	2273	-1.27838	-1.55214	-0.518631	0.334139	0.741621	3.652	0.445815	-0.0728164
207896_s_at	DLEC1	deleted in lung and esophageal cancer 1	NM_007337	9940	-0.268355	-1.55058	-0.520466	0.335658	0.625284	3.652	0.447392	-0.073074
209243_s_at	NA	NA	AF208967	NA	-0.19111	-1.54444	-0.582885	0.37741	0.655615	3.72048	0.501048	-0.0818378
210299_s_at	FHL1	four and a half LIM domains 1	AF063002	2273	-0.118124	-1.54389	-0.538782	0.348976	0.746465	3.72048	0.463136	-0.0756456
220183_s_at	NUDT6	nudix (nucleoside diphosphate linked moiety X)-type motif 6	NM_007083	11162	0.647361	-1.54282	-0.527326	0.341793	0.789079	3.72048	0.453289	-0.0740372
207073_at	CDKL2	cyclin-dependent kinase-like 2 (CDC2-related kinase)	NM_003948	8999	-0.354852	-1.54183	-0.509715	0.330592	0.678818	3.72048	0.438151	-0.0715646
204041_at	MAOB	monoamine oxidase B	NM_000898	4129	-0.800649	-1.53871	-0.627899	0.408068	0.682224	3.827	0.539741	-0.0881577
213268_at	CAMTA1	calmodulin binding transcription activator 1	Z98884	23261	0.0472627	-1.53797	-0.622941	0.40504	0.78621	3.827	0.53548	-0.0874617
205982_x_at	SFTPC	surfactant protein C	NM_003018	6440	-0.496611	-1.53325	-1.15785	0.755163	0.752837	3.80693	0.995288	-0.162564
218211_s_at	MLPH	melanophilin	NM_024101	79083	0.470641	-1.5299	-0.478178	0.312555	0.795902	3.90541	0.411041	-0.0671367
220022_at	ZNF334	zinc finger protein 334	NM_018102	55713	0.617099	-1.52974	-0.596714	0.390075	0.715456	3.90541	0.512934	-0.0837793
209676_at	TFPI	tissue factor pathway inhibitor (lipoprotein-associated coagulation inhibitor)	J03225	7035	-0.167282	-1.52705	-0.532697	0.348839	0.714997	3.88514	0.457905	-0.0747912
221491_x_at	NA	NA	AA807056	NA	0.92214	-1.52668	-0.639967	0.419187	0.708064	3.88514	0.550115	-0.0898521
220609_at	LOC202181	hypothetical protein LOC202181	NM_024651	202181	0.730122	-1.52584	-0.54633	0.358051	0.67246	3.88514	0.469624	-0.0767053
207693_at	CACNB4	calcium channel, voltage-dependent, beta 4 subunit	NM_000726	785	-0.289076	-1.52256	-0.481203	0.316049	0.634423	3.99266	0.413641	-0.0675614
209740_s_at	PNPLA4	patatin-like phospholipase domain containing 4	U03886	8228	-0.163079	-1.52203	-0.480028	0.315386	0.710938	3.99266	0.412632	-0.0673965
215515_at	NA	NA	AL049268	NA	0.219931	-1.52148	-0.524772	0.344909	0.826861	3.99266	0.451093	-0.0736786
218800_at	SRD5A3	steroid 5 alpha-reductase 3	NM_024592	79644	0.49165	-1.52017	-0.525198	0.345486	0.730282	3.99266	0.45146	-0.0737384
220884_at	NA	NA	NM_018633	NA	0.792971	-1.51889	-0.583518	0.384173	0.751464	3.99266	0.501591	-0.0819266
214614_at	MNX1	motor neuron and pancreas homeobox 1	AI738662	3110	0.142659	-1.51846	-0.520574	0.342831	0.726706	3.99266	0.447485	-0.0730892
205645_at	REPS2	RALBP1 associated Eps domain containing 2	NM_004726	9185	-0.549427	-1.51817	-0.497135	0.327456	0.76844	3.99266	0.427337	-0.0697983
211478_s_at	DPP4	dipeptidyl-peptidase 4	M74777	1803	-0.0240033	-1.51687	-0.604886	0.398772	0.819615	3.99266	0.519959	-0.0849266
212755_at	MON2	MON2 homolog (S. cerevisiae)	BG548738	23041	0.0282723	-1.51555	-0.51553	0.34016	0.700793	3.99266	0.443149	-0.072381
211872_s_at	RGS11	regulator of G-protein signaling 11	AB016929	8786	0.0070349	-1.51514	-0.488488	0.322405	0.767796	3.99266	0.419904	-0.0685843
218002_s_at	CXCL14	chemokine (C-X-C motif) ligand 14	NM_004887	9547	0.46614	-1.51356	-0.75357	0.497878	0.486261	4.02997	0.647768	-0.105802
209469_at	GPM6A	glycoprotein M6A	BF939489	2823	-0.17966	-1.51278	-0.621295	0.410698	0.799816	4.02997	0.534065	-0.0872305
214272_at	CYLD	cylindromatosis (turban tumor syndrome)	AI362018	1540	0.109721	-1.51128	-0.470763	0.3115	0.776651	4.02997	0.404668	-0.0660957
209301_at	CA2	carbonic anhydrase II	M36532	760	-0.187814	-1.50951	-0.576995	0.382241	0.659058	4.13113	0.495985	-0.0810108
218963_s_at	KRT23	keratin 23 (histone deacetylase inducible)	NM_015515	25984	0.502049	-1.50716	-0.567699	0.376669	0.732253	4.11724	0.487993	-0.0797056
214641_at	COL4A3	collagen, type IV, alpha 3 (Goodpasture antigen)	M81379	1285	0.145445	-1.50602	-0.46391	0.308037	0.717406	4.11724	0.398777	-0.0651335
210979_at	ASAH1	N-acylsphingosine amidohydrolase (acid ceramidase) 1	U47674	427	-0.0621305	-1.50318	-0.513849	0.341841	0.775778	4.21038	0.441704	-0.072145
215454_x_at	SFTPC	surfactant protein C	AI831055	6440	0.215563	-1.50224	-0.794594	0.528938	0.693142	4.21038	0.683033	-0.111562
214387_x_at	SFTPC	surfactant protein C	AA633841	6440	0.119121	-1.49913	-0.980458	0.654019	0.778628	4.18936	0.8428	-0.137657
215355_at	POU2F3	POU class 2 homeobox 3	AI686582	25833	0.207344	-1.49824	-0.56308	0.375828	0.700368	4.18936	0.484023	-0.079057
204653_at	TFAP2A	transcription factor AP-2 alpha (activating enhancer binding protein 2 alpha)	BF343007	7020	-0.70527	-1.49705	-0.507242	0.338827	0.767099	4.35066	0.436025	-0.0712173
210491_at	NA	NA	AF119888	NA	-0.0999606	-1.49579	-0.509363	0.34053	0.75475	4.35066	0.437848	-0.0715152
207797_s_at	LRP2BP	LRP2 binding protein	NM_018409	55805	-0.278914	-1.49532	-0.48909	0.327081	0.727173	4.35066	0.420422	-0.0686689
203510_at	MET	met proto-oncogene (hepatocyte growth factor receptor)	BG170541	4233	-0.893354	-1.49388	-0.654615	0.438197	0.833627	4.35066	0.562707	-0.0919088
205057_s_at	IDUA	iduronidase, alpha-L-	AI762782	3425	-0.631775	-1.49372	-0.463844	0.31053	0.553675	4.35066	0.39872	-0.0651243
213258_at	TFPI	tissue factor pathway inhibitor (lipoprotein-associated coagulation inhibitor)	BF511231	7035	0.0465989	-1.49253	-0.506883	0.339613	0.769218	4.35066	0.435716	-0.071167
211194_s_at	TP63	tumor protein p63	AB010153	8626	-0.043735	-1.48891	-0.512532	0.344232	0.75867	4.34354	0.440572	-0.0719601
213685_at	NA	NA	AA830143	NA	0.0679749	-1.48756	-0.472185	0.317423	0.689436	4.38318	0.40589	-0.0662953
217562_at	FAM5C	family with sequence similarity 5, member C	BF589529	339479	0.441557	-1.48586	-0.515416	0.346881	0.709191	4.38318	0.443051	-0.072365
208135_at	HNF1B	HNF1 homeobox B	NM_006481	6928	-0.249535	-1.48519	-0.501036	0.337355	0.751574	4.38318	0.43069	-0.0703461
217621_at	NA	NA	AI399889	NA	0.450552	-1.48494	-0.552634	0.372159	0.822176	4.38318	0.475043	-0.0775904
206404_at	FGF9	fibroblast growth factor 9 (glia-activating factor)	NM_002010	2254	-0.438296	-1.48365	-0.526747	0.355034	0.829446	4.38318	0.452791	-0.0739559
215317_at	NA	NA	AL109696	NA	0.202759	-1.48247	-0.490009	0.330536	0.781228	4.38318	0.421211	-0.0687978
215475_at	NA	NA	AK022094	NA	0.217261	-1.48207	-0.487566	0.328977	0.782353	4.38318	0.419111	-0.0684548
213382_at	NA	NA	AL137798	NA	0.0521911	-1.4815	-0.613654	0.414211	0.723477	4.38318	0.527496	-0.0861578
209581_at	PLA2G16	phospholipase A2, group XVI	BC001387	11145	-0.174039	-1.48083	-0.484377	0.327099	0.804515	4.38318	0.41637	-0.0680071
219772_s_at	SMPX	small muscle protein, X-linked	NM_014332	23676	0.57803	-1.47817	-0.559258	0.378344	0.687335	4.50797	0.480738	-0.0785205
204627_s_at	ITGB3	integrin, beta 3 (platelet glycoprotein IIIa, antigen CD61)	M35999	3690	-0.708767	-1.47652	-0.568799	0.38523	0.815724	4.50797	0.488939	-0.07986
205378_s_at	ACHE	acetylcholinesterase (Yt blood group)	NM_015831	43	-0.589458	-1.47551	-0.601915	0.407937	0.664787	4.50797	0.517406	-0.0845096
202688_at	TNFSF10	tumor necrosis factor (ligand) superfamily, member 10	NM_003810	8743	-1.01962	-1.47483	-0.496419	0.336593	0.768258	4.50797	0.426721	-0.0696977
207910_at	SCGB1D1	secretoglobin, family 1D, member 1	NM_006552	10648	-0.267126	-1.47384	-0.459723	0.311922	0.474901	4.50797	0.395177	-0.0645456
203892_at	WFDC2	WAP four-disulfide core domain 2	NM_006103	10406	-0.827549	-1.47323	-0.537428	0.364795	0.757643	4.50797	0.461973	-0.0754556
204401_at	KCNN4	potassium intermediate/small conductance calcium-activated channel, subfamily N, member 4	NM_002250	3783	-0.749677	-1.47286	-0.507041	0.344255	0.750631	4.50797	0.435852	-0.0711892
206310_at	SPINK2	serine peptidase inhibitor, Kazal type 2 (acrosin-trypsin inhibitor)	NM_021114	6691	-0.452757	-1.4711	-0.532981	0.362301	0.885115	4.50797	0.45815	-0.0748312
207623_at	ABCF2	ATP-binding cassette, sub-family F (GCN20), member 2	NM_005692	10061	-0.295462	-1.471	-0.533196	0.362472	0.698535	4.50797	0.458334	-0.0748613
202342_s_at	TRIM2	tripartite motif-containing 2	NM_015271	23321	-1.08062	-1.47086	-0.501247	0.340784	0.735031	4.50797	0.430871	-0.0703757
220269_at	ZBBX	zinc finger, B-box domain containing	NM_024687	79740	0.663093	-1.46987	-0.551521	0.375219	0.609974	4.50087	0.474087	-0.0774342
221291_at	ULBP2	UL16 binding protein 2	NM_025217	80328	0.876219	-1.46717	-0.482783	0.329058	0.709352	4.57203	0.415	-0.0677833
215108_x_at	TOX3	TOX high mobility group box family member 3	U80736	27324	0.183837	-1.4651	-0.805603	0.54986	0.878653	4.57203	0.692495	-0.113108
215555_at	NA	NA	AU158442	NA	0.222858	-1.46459	-0.546145	0.372899	0.710535	4.57203	0.469465	-0.0766794
219468_s_at	CUEDC1	CUE domain containing 1	NM_017949	404093	0.539435	-1.46168	-0.481193	0.329204	0.747142	4.6206	0.413633	-0.06756
222073_at	COL4A3	collagen, type IV, alpha 3 (Goodpasture antigen)	AI694562	1285	1.04552	-1.46134	-0.522053	0.357243	0.699411	4.6206	0.448756	-0.0732969
218368_s_at	TNFRSF12A	tumor necrosis factor receptor superfamily, member 12A	NM_016639	51330	0.474498	-1.46104	-0.445979	0.305247	0.712881	4.6206	0.383363	-0.0626159
207961_x_at	MYH11	myosin, heavy chain 11, smooth muscle	NM_022870	4629	-0.262185	-1.46003	-0.63704	0.436318	0.749449	4.6206	0.547599	-0.0894411
216802_at	NA	NA	AL442084	NA	0.349056	-1.45952	-0.467945	0.320617	0.78706	4.6206	0.402245	-0.0657001
216474_x_at	NA	NA	AF206667	NA	0.315824	-1.45589	-0.505194	0.347	0.754588	4.779	0.434265	-0.0709299
206089_at	NELL1	NEL-like 1 (chicken)	NM_006157	4745	-0.483149	-1.45579	-0.611031	0.419723	0.570069	4.779	0.525241	-0.0857894
205399_at	DCLK1	doublecortin-like kinase 1	NM_004734	9201	-0.584746	-1.45289	-0.467056	0.321467	0.756192	4.83126	0.401481	-0.0655753
40284_at	FOXA2	forkhead box A2	AB028021	3170	1.30342	-1.45278	-0.642964	0.442576	0.838014	4.83126	0.552691	-0.0902729
209590_at	BMP7	bone morphogenetic protein 7	AL157414	655	-0.173329	-1.4525	-0.44854	0.308806	0.753	4.83126	0.385565	-0.0629756
220218_at	C9orf68	chromosome 9 open reading frame 68	NM_017985	55064	0.653609	-1.45188	-0.483799	0.333224	0.752583	4.83126	0.415873	-0.067926
210664_s_at	TFPI	tissue factor pathway inhibitor (lipoprotein-associated coagulation inhibitor)	AF021834	7035	-0.0850895	-1.45135	-0.504075	0.347315	0.744868	4.83126	0.433303	-0.0707728
221057_at	SPATA1	spermatogenesis associated 1	NM_022354	64173	0.827574	-1.44877	-0.583429	0.402706	0.741349	4.83126	0.501515	-0.0819141
216893_s_at	COL4A3	collagen, type IV, alpha 3 (Goodpasture antigen)	U02519	1285	0.360644	-1.44614	-0.514221	0.355582	0.682854	4.88974	0.442024	-0.0721972
220372_at	DNAJC28	DnaJ (Hsp40) homolog, subfamily C, member 28	NM_017833	54943	0.683434	-1.44607	-0.4915	0.339887	0.805085	4.88974	0.422493	-0.0690072
222016_s_at	ZNF323	zinc finger protein 323	AW086021	64288	1.02765	-1.44296	-0.469806	0.325586	0.806636	4.93984	0.403845	-0.0659614
217602_at	PPIA	peptidylprolyl isomerase A (cyclophilin A)	AI191118	5478	0.448996	-1.44118	-0.457304	0.317312	0.76475	4.93984	0.393097	-0.0642059
213800_at	CFH	complement factor H	X04697	3075	0.0766088	-1.44075	-0.447256	0.310432	0.783277	4.93984	0.384461	-0.0627952
219463_at	C20orf103	chromosome 20 open reading frame 103	NM_012261	24141	0.538359	-1.44038	-0.495309	0.343874	0.734833	4.93984	0.425767	-0.0695419
206068_s_at	ACADL	acyl-Coenzyme A dehydrogenase, long chain	AI367275	33	-0.48709	-1.4401	-0.516932	0.358957	0.762108	4.93984	0.444354	-0.0725778
215736_at	NA	NA	AF035317	NA	0.242245	-1.43978	-0.5238	0.363807	0.763484	4.93984	0.450258	-0.0735422
218675_at	SLC22A17	solute carrier family 22, member 17	NM_020372	51310	0.484021	-1.43897	-0.514822	0.357772	0.693377	4.93984	0.442541	-0.0722817

## Sheet: GSE10072
reporterId	geneSymbol	geneTitle	GB_ACC	ENTREZ_GENE_ID	Expected.score..dExp.	Observed.score.d.	Numerator.r.	Denominator..s.s0.	Fold.change.Unlogged.	q.value....	never.smoker.centroid	smoker.centroid
205185_at	SPINK5	serine peptidase inhibitor, Kazal type 5	NM_006846	11005	-0.669393	-2.40259	-1.86404	0.775845	0.208833	5.74198	1.34982	-0.514218
220889_s_at	CA10	carbonic anhydrase X	NM_020178	56934	0.832577	-2.34002	-1.47944	0.632234	0.22929	5.74198	1.07132	-0.408121
214203_s_at	PRODH	proline dehydrogenase (oxidase) 1	AA074145	5625	0.0877229	-2.23415	-1.72515	0.772176	0.232391	6.54149	1.24925	-0.475904
221728_x_at	XIST	X (inactive)-specific transcript (non-protein coding)	AA628440	7503	1.00961	-3.10179	-2.92674	0.943563	0.241004	0	2.11936	-0.807376
214218_s_at	XIST	X (inactive)-specific transcript (non-protein coding)	AV699347	7503	0.0892635	-2.57394	-2.15986	0.839127	0.264504	5.74198	1.56404	-0.595824
205987_at	CD1C	CD1c molecule	NM_001765	911	-0.537304	-2.47248	-1.99467	0.80675	0.326637	5.74198	1.44442	-0.550254
203914_x_at	HPGD	hydroxyprostaglandin dehydrogenase 15-(NAD)	NM_000860	3248	-0.888956	-2.12332	-1.34234	0.632189	0.349109	6.54149	0.972037	-0.3703
220622_at	LRRC31	leucine rich repeat containing 31	NM_024727	79782	0.768108	-2.17477	-1.58959	0.730923	0.355747	6.54149	1.15108	-0.438507
210082_at	ABCA4	ATP-binding cassette, sub-family A (ABC1), member 4	U88667	24	-0.162402	-2.34182	-1.71915	0.734107	0.373686	5.74198	1.2449	-0.474248
220988_s_at	NA	NA	NM_030945	NA	0.856909	-2.12227	-1.18224	0.557064	0.386715	6.54149	0.856106	-0.326135
206424_at	CYP26A1	cytochrome P450, family 26, subfamily A, polypeptide 1	NM_000783	1592	-0.471306	-2.12717	-1.13028	0.531353	0.399669	6.54149	0.818478	-0.311801
209373_at	MALL	mal, T-cell differentiation protein-like	BC003179	7851	-0.211983	-2.17767	-1.45808	0.669559	0.431067	6.54149	1.05585	-0.402228
220444_at	ZNF557	zinc finger protein 557	NM_024341	79230	0.736871	-2.36198	-1.29515	0.548334	0.435946	5.74198	0.937869	-0.357283
211470_s_at	SULT1C2	sulfotransferase family, cytosolic, 1C, member 2	AF186255	6819	-0.0447754	-2.20289	-1.4389	0.653187	0.441703	6.54149	1.04196	-0.396938
218960_at	TMPRSS4	transmembrane protease, serine 4	NM_016425	56649	0.527384	-2.19848	-1.80389	0.820517	0.452239	6.54149	1.30627	-0.497626
205898_at	CX3CR1	chemokine (C-X3-C motif) receptor 1	U20350	1524	-0.552276	-2.2423	-1.23798	0.552102	0.455716	6.54149	0.896467	-0.341511
203766_s_at	LMOD1	leiomodin 1 (smooth muscle)	NM_012134	25802	-0.922169	-2.13936	-1.35278	0.632327	0.488801	6.54149	0.979596	-0.37318
220649_at	AGBL3	ATP/GTP binding protein-like 3	NM_024856	340351	0.776486	-2.1111	-1.55628	0.737189	0.496628	6.54149	1.12696	-0.429319
203779_s_at	MPZL2	myelin protein zero-like 2	NM_005797	10205	-0.917893	-2.16269	-1.3266	0.613403	0.501789	6.54149	0.960644	-0.36596
218730_s_at	OGN	osteoglycin	NM_014057	4969	0.511258	-2.37279	-1.78843	0.753724	0.504682	5.74198	1.29507	-0.493359
203967_at	CDC6	cell division cycle 6 homolog (S. cerevisiae)	U77949	990	-0.874942	2.13296	1.22833	0.57588	1.60741	2.32783	-0.889481	0.33885
218663_at	NCAPG	non-SMC condensin I complex, subunit G	NM_022346	64151	0.506119	2.06153	1.26983	0.615964	1.69855	3.66509	-0.91953	0.350297
202094_at	BIRC5	baculoviral IAP repeat-containing 5	AA648913	332	-1.19948	2.27592	1.27441	0.559952	1.82919	0	-0.922846	0.35156
218542_at	CEP55	centrosomal protein 55kDa	NM_018131	55165	0.50064	2.34717	1.27504	0.543227	1.86325	0	-0.923307	0.351736
204444_at	KIF11	kinesin family member 11	NM_004523	3832	-0.796046	2.27837	1.17719	0.516684	1.87835	0	-0.852451	0.324743
201292_at	TOP2A	topoisomerase (DNA) II alpha 170kDa	AL561834	7153	-1.48498	2.15021	1.15863	0.538848	1.91851	2.39249	-0.839011	0.319623
202870_s_at	CDC20	cell division cycle 20 homolog (S. cerevisiae)	NM_001255	991	-1.05954	2.05109	1.14949	0.560429	1.95439	3.66509	-0.832389	0.3171
219918_s_at	ASPM	asp (abnormal spindle) homolog, microcephaly associated (Drosophila)	NM_018123	259266	0.632726	2.05071	1.16626	0.56871	2.02327	3.66509	-0.844531	0.321726
220037_s_at	LYVE1	lymphatic vessel endothelial hyaluronan receptor 1	NM_016164	10894	0.654408	2.01854	1.2329	0.610788	2.02364	3.58873	-0.892789	0.34011
201710_at	MYBL2	v-myb myeloblastosis viral oncogene homolog (avian)-like 2	NM_002466	4605	-1.32564	2.18877	1.23003	0.561974	2.04583	2.69155	-0.890711	0.339319
204709_s_at	KIF23	kinesin family member 23	NM_004856	9493	-0.748797	2.50844	1.35599	0.540571	2.06017	0	-0.981924	0.374066
210052_s_at	TPX2	TPX2, microtubule-associated, homolog (Xenopus laevis)	AF098158	22974	-0.16524	2.1026	1.23836	0.588966	2.068	2.26657	-0.896742	0.341616
202095_s_at	BIRC5	baculoviral IAP repeat-containing 5	NM_001168	332	-1.19735	2.04791	1.17902	0.575721	2.08726	3.66509	-0.853776	0.325248
211149_at	UTY	ubiquitously transcribed tetratricopeptide repeat gene, Y-linked	AF000994	7404	-0.0692042	2.06201	1.50204	0.728436	2.09237	3.66509	-1.08768	0.414355
219148_at	PBK	PDZ binding kinase	NM_018492	55872	0.538751	2.00421	1.16213	0.579845	2.10988	4.96902	-0.841541	0.320587
210135_s_at	SHOX2	short stature homeobox 2	AF022654	6474	-0.157203	1.99473	1.20504	0.604109	2.11235	4.96902	-0.872612	0.332424
210159_s_at	TRIM31	tripartite motif-containing 31	AF230386	11074	-0.155621	1.96452	1.05459	0.536818	2.11613	4.87526	-0.763667	0.290921
221436_s_at	CDCA3	cell division cycle associated 3	NM_031299	83461	0.954586	2.05413	1.18698	0.577848	2.12939	3.66509	-0.859534	0.327441
203560_at	GGH	gamma-glutamyl hydrolase (conjugase, folylpolygammaglutamyl hydrolase)	NM_003878	8836	-0.953756	2.06833	1.08322	0.523719	2.20904	3.66509	-0.784404	0.298821
210115_at	RPL39L	ribosomal protein L39-like	L05096	116832	-0.15978	2.68451	1.59355	0.593608	2.21885	0	-1.15395	0.439599
210164_at	GZMB	granzyme B (granzyme 2, cytotoxic T-lymphocyte-associated serine esterase 1)	J03189	3002	-0.154819	1.99371	1.18429	0.594016	2.2199	4.96902	-0.857592	0.326702
218009_s_at	PRC1	protein regulator of cytokinesis 1	NM_003981	9055	0.484564	2.28498	1.25099	0.547484	2.23683	0	-0.905889	0.3451
203362_s_at	MAD2L1	MAD2 mitotic arrest deficient-like 1 (yeast)	NM_002358	4085	-0.979515	2.42608	1.30851	0.539352	2.23855	0	-0.947542	0.360968
201291_s_at	TOP2A	topoisomerase (DNA) II alpha 170kDa	AU159942	7153	-1.49139	2.30384	1.33867	0.581063	2.24856	0	-0.969385	0.369289
215931_s_at	ARFGEF2	ADP-ribosylation factor guanine nucleotide-exchange factor 2 (brefeldin A-inhibited)	AV657604	10564	0.257214	1.99657	1.32136	0.661818	2.26879	4.96902	-0.956849	0.364514
204887_s_at	PLK4	polo-like kinase 4 (Drosophila)	NM_014264	10733	-0.713487	2.50856	1.29037	0.514387	2.31918	0	-0.934408	0.355965
218726_at	HJURP	Holliday junction recognition protein	NM_018410	55355	0.510893	2.49693	1.29006	0.51666	2.34662	0	-0.934184	0.35588
204641_at	NEK2	NIMA (never in mitosis gene a)-related kinase 2	NM_002497	4751	-0.759781	2.73716	1.61529	0.590135	2.35209	0	-1.16969	0.445598
205001_s_at	DDX3Y	DEAD (Asp-Glu-Ala-Asp) box polypeptide 3, Y-linked	AF000985	8653	-0.692335	2.58295	1.45972	0.565137	2.39199	0	-1.05704	0.402681
206624_at	USP9Y	ubiquitin specific peptidase 9, Y-linked	NM_004654	8287	-0.443101	2.3848	1.68873	0.708125	2.42366	0	-1.22288	0.465858
215078_at	SOD2	superoxide dismutase 2, mitochondrial	AL050388	6648	0.167071	2.24393	1.18954	0.530116	2.45087	2.77838	-0.861394	0.32815
212949_at	NCAPH	non-SMC condensin I complex, subunit H	D38553	23397	0.0153792	2.43183	1.46583	0.602768	2.47803	0	-1.06146	0.404366
203702_s_at	TTLL4	tubulin tyrosine ligase-like family, member 4	AL043927	9654	-0.934534	2.15097	1.43251	0.665985	2.48745	2.39249	-1.03734	0.395176
202580_x_at	FOXM1	forkhead box M1	NM_021953	2305	-1.10534	2.34421	1.46539	0.625108	2.52305	0	-1.06114	0.404244
206134_at	ADAMDEC1	ADAM-like, decysin 1	NM_014479	27299	-0.515194	2.23732	1.37117	0.612863	2.58678	2.77838	-0.992917	0.378254
204162_at	NDC80	NDC80 homolog, kinetochore complex component (S. cerevisiae)	NM_006101	10403	-0.849773	2.73977	1.76558	0.644425	2.60964	0	-1.27852	0.487056
206700_s_at	KDM5D	lysine (K)-specific demethylase 5D	NM_004653	8284	-0.431846	2.73496	2.08095	0.760871	2.6485	0	-1.5069	0.574055
204886_at	PLK4	polo-like kinase 4 (Drosophila)	AL043646	10733	-0.713979	2.64983	1.6563	0.625061	2.70912	0	-1.19939	0.456911
205046_at	CENPE	centromere protein E, 312kDa	NM_001813	1062	-0.685895	2.51353	1.73825	0.691556	2.72358	0	-1.25873	0.479517
202134_s_at	WWTR1	WW domain containing transcription regulator 1	NM_015472	25937	-1.19331	2.48707	1.42121	0.57144	2.72642	0	-1.02915	0.392058
219978_s_at	NUSAP1	nucleolar and spindle associated protein 1	NM_018454	51203	0.641818	3.09281	1.83543	0.593452	2.7761	0	-1.32911	0.506326
206686_at	PDK1	pyruvate dehydrogenase kinase, isozyme 1	NM_002610	5163	-0.433533	2.26841	1.26899	0.559417	2.92971	0	-0.91892	0.350065
204409_s_at	EIF1AY	eukaryotic translation initiation factor 1A, Y-linked	BC005248	9086	-0.807379	2.80428	2.69453	0.960861	2.992	0	-1.95121	0.743318
219926_at	POPDC3	popeye domain containing 3	NM_022361	64208	0.634092	2.14529	1.33737	0.623397	3.00216	2.39249	-0.968438	0.368929
206392_s_at	RARRES1	retinoic acid receptor responder (tazarotene induced) 1	NM_002888	5918	-0.477222	2.55752	1.88757	0.738047	3.01038	0	-1.36686	0.520709
204822_at	TTK	TTK protein kinase	NM_003318	7272	-0.727292	2.85031	1.68637	0.591646	3.01835	0	-1.22117	0.465206
202923_s_at	GCLC	glutamate-cysteine ligase, catalytic subunit	NM_001498	2729	-1.05315	2.0554	1.22655	0.596748	3.10775	3.66509	-0.888194	0.33836
209617_s_at	CTNND2	catenin (cadherin-associated protein), delta 2 (neural plakophilin-related arm-repeat protein)	AF035302	1501	-0.196879	2.07752	1.33793	0.644005	3.15186	3.66509	-0.968846	0.369084
214131_at	CYorf15B	chromosome Y open reading frame 15B	AL049280	84663	0.0821173	2.84294	2.24108	0.788296	3.20832	0	-1.62285	0.618229
201909_at	RPS4Y1	ribosomal protein S4, Y-linked 1	NM_001008	6192	-1.26178	2.89644	2.47107	0.853138	3.4117	0	-1.78939	0.681674
205000_at	DDX3Y	DEAD (Asp-Glu-Ala-Asp) box polypeptide 3, Y-linked	NM_004660	8653	-0.692851	2.79837	3.21081	1.14738	3.49077	0	-2.32507	0.885741
204988_at	FGB	fibrinogen beta chain	NM_005141	2244	-0.6954	2.15398	1.78836	0.830259	7.55951	2.39249	-1.29502	0.49334

## Sheet: GSE12667
reporterId	geneSymbol	geneTitle	GB_ACC	ENTREZ_GENE_ID	Expected.score..dExp.	Observed.score.d.	Numerator.r.	Denominator..s.s0.	Fold.change.Unlogged.	q.value....	never.smoker.centroid	smoker.centroid
220428_at	CD207	CD207 molecule, langerin	NM_015717	50489	0.695408	-2.20613	-2.63856	1.19601	0.124378	15.4123	2.22467	-0.413892
219909_at	MMP28	matrix metallopeptidase 28	NM_024302	79148	0.586496	-2.31041	-2.49555	1.08013	0.13801	15.4123	2.10409	-0.391459
205216_s_at	APOH	apolipoprotein H (beta-2-glycoprotein I)	NM_000042	350	-0.644829	-2.10658	-2.26161	1.07359	0.190601	15.7129	1.90684	-0.354762
210550_s_at	RASGRF1	Ras protein-specific guanine nucleotide-releasing factor 1	L26584	5923	-0.0519759	-2.47723	-2.68987	1.08584	0.233609	13.5058	2.26793	-0.42194
206007_at	PRG4	proteoglycan 4	NM_005807	10216	-0.510819	-2.07186	-2.18167	1.053	0.236195	15.7129	1.83945	-0.342223
205421_at	SLC22A3	solute carrier family 22 (extraneuronal monoamine transporter), member 3	NM_021977	6581	-0.609924	-2.4559	-2.85182	1.16121	0.268083	13.5058	2.40447	-0.447344
205496_at	KIAA0408	KIAA0408	NM_014702	9729	-0.596834	-2.19449	-2.29246	1.04465	0.297459	15.4123	1.93286	-0.359602
219476_at	C1orf116	chromosome 1 open reading frame 116	NM_024115	79098	0.521206	-2.19963	-2.34015	1.06388	0.298598	15.4123	1.97307	-0.367082
207569_at	ROS1	c-ros oncogene 1 , receptor tyrosine kinase	NM_002944	6098	-0.269479	-2.4352	-2.31152	0.949212	0.308486	13.5058	1.94893	-0.362592
209763_at	CHRDL1	chordin-like 1	AL049176	91851	-0.122168	-2.08269	-1.99234	0.956616	0.312917	15.7129	1.67981	-0.312524
203716_s_at	DPP4	dipeptidyl-peptidase 4	M80536	1803	-0.897035	-1.98997	-2.24153	1.12642	0.337643	17.261	1.88992	-0.351613
204213_at	PIGR	polymeric immunoglobulin receptor	NM_002644	5284	-0.816103	-2.05765	-1.79039	0.870113	0.347367	15.7129	1.50954	-0.280845
214199_at	SFTPD	surfactant protein D	NM_003019	6441	0.148451	-2.12346	-2.79788	1.3176	0.360201	15.7129	2.359	-0.438883
210067_at	AQP4	aquaporin 4	D63412	361	-0.0984532	-2.08524	-2.47227	1.18561	0.3615	15.7129	2.08446	-0.387807
205414_s_at	RICH2	Rho-type GTPase-activating protein RICH2	NM_014859	9912	-0.610628	-1.97399	-1.6651	0.843518	0.37544	17.7976	1.40391	-0.261192
204437_s_at	FOLR1	folate receptor 1 (adult)	NM_016725	2348	-0.778004	-2.21365	-2.35463	1.06369	0.382546	15.4123	1.98528	-0.369354
204124_at	SLC34A2	solute carrier family 34 (sodium phosphate), member 2	AF146796	10568	-0.827391	-2.02608	-1.99359	0.983962	0.385426	16.2321	1.68087	-0.312719
214433_s_at	SELENBP1	selenium binding protein 1	NM_003944	8991	0.169028	-2.1486	-1.81753	0.845915	0.386156	15.7129	1.53243	-0.285103
215506_s_at	DIRAS3	DIRAS family, GTP-binding RAS-like 3	AK021882	9077	0.261693	-2.04591	-1.85123	0.904847	0.389061	15.7129	1.56084	-0.290389
210168_at	C6	complement component 6	J05064	729	-0.0888165	-1.99339	-1.91202	0.959179	0.399487	17.261	1.6121	-0.299925
208962_s_at	FADS1	fatty acid desaturase 1	BE540552	3992	-0.154786	2.02175	1.50601	0.744905	2.23905	4.88024	-1.26977	0.236237
208506_at	HIST1H3F	histone cluster 1, H3f	NM_021018	8968	-0.169934	2.03945	1.51703	0.743841	2.39086	3.88894	-1.27906	0.237965
218944_at	PYCRL	pyrroline-5-carboxylate reductase-like	NM_023078	65263	0.480485	2.17823	1.55974	0.716058	2.45968	4.21851	-1.31508	0.244666
204044_at	QPRT	quinolinate phosphoribosyltransferase	NM_014298	23475	-0.840187	2.01421	1.73301	0.860392	2.5174	4.88024	-1.46117	0.271845
205943_at	TDO2	tryptophan 2,3-dioxygenase	NM_005651	6999	-0.520244	2.58456	2.35712	0.912003	2.64884	0	-1.98738	0.369745
202503_s_at	KIAA0101	KIAA0101	NM_014736	9768	-1.08779	2.04255	1.52911	0.748626	2.74854	3.88894	-1.28925	0.23986
205376_at	INPP4B	inositol polyphosphate-4-phosphatase, type II, 105kDa	NM_003866	8821	-0.617313	1.95346	1.51646	0.776291	2.74945	4.88024	-1.27858	0.237875
209464_at	AURKB	aurora kinase B	AB011446	9212	-0.139895	2.11355	1.65039	0.780861	2.85172	4.21851	-1.3915	0.258884
221520_s_at	CDCA8	cell division cycle associated 8	BC001651	55143	1.04853	1.93637	1.57257	0.812126	2.87477	4.76805	-1.3259	0.246678
206439_at	EPYC	epiphycan	NM_004950	1833	-0.434965	2.12635	2.71098	1.27494	2.88331	4.21851	-2.28573	0.425251
210662_at	KYNU	kynureninase (L-kynurenine hydrolase)	BC000879	8942	-0.0415354	2.09397	2.49529	1.19166	2.89874	4.21851	-2.10387	0.391418
202705_at	CCNB2	cyclin B2	NM_004701	9133	-1.05397	1.94749	1.56371	0.802933	2.91474	4.88024	-1.31842	0.245287
215486_at	PRPS1L1	phosphoribosyl pyrophosphate synthetase 1-like 1	AW072461	221823	0.260239	1.95064	1.66876	0.855494	2.9985	4.88024	-1.40699	0.261766
221933_at	NLGN4X	neuroligin 4, X-linked	AI338338	57502	1.18282	2.314	2.32333	1.00403	3.01721	3.60713	-1.95889	0.364445
204092_s_at	AURKA	aurora kinase A	NM_003600	6790	-0.833153	1.94116	1.40111	0.721791	3.03226	4.82349	-1.18133	0.219782
218266_s_at	NCS1	neuronal calcium sensor 1	NM_014286	23413	0.456688	2.08284	1.86285	0.894378	3.04519	4.21851	-1.57064	0.292211
219787_s_at	ECT2	epithelial cell transforming sequence 2 oncogene	NM_018098	1894	0.566273	2.13557	1.58667	0.742975	3.06436	4.21851	-1.33778	0.24889
213222_at	PLCB1	phospholipase C, beta 1 (phosphoinositide-specific)	AL049593	23236	0.0835572	2.11234	1.67958	0.795125	3.07175	4.21851	-1.41612	0.263463
38158_at	ESPL1	extra spindle pole bodies homolog 1 (S. cerevisiae)	D79987	9700	1.60279	2.20773	1.6172	0.73252	3.09328	4.21851	-1.36353	0.253679
213790_at	ADAM12	ADAM metallopeptidase domain 12	W46291	8038	0.118004	2.10417	2.04892	0.973741	3.13197	4.21851	-1.72752	0.321399
204942_s_at	ALDH3B2	aldehyde dehydrogenase 3 family, member B2	NM_000695	222	-0.690739	2.06789	1.68072	0.81277	3.13861	4.21851	-1.41708	0.263643
204992_s_at	PFN2	profilin 2	NM_002628	5217	-0.680567	1.98807	1.51807	0.763589	3.15702	4.42475	-1.27994	0.238128
212353_at	SULF1	sulfatase 1	AI479175	23213	0.0590704	1.99611	1.73712	0.870252	3.16877	4.42475	-1.46463	0.272489
219650_at	ERCC6L	excision repair cross-complementing rodent repair deficiency, complementation group 6-like	NM_017669	54821	0.542059	2.11152	1.63728	0.775404	3.18006	4.21851	-1.38045	0.256828
204603_at	EXO1	exonuclease 1	NM_003686	9156	-0.751262	2.04043	1.69449	0.83046	3.31463	3.88894	-1.42869	0.265803
218663_at	NCAPG	non-SMC condensin I complex, subunit G	NM_022346	64151	0.467103	2.14096	1.60414	0.74926	3.38328	4.21851	-1.35251	0.251629
204026_s_at	ZWINT	ZW10 interactor	NM_007057	11130	-0.843157	2.28013	1.62293	0.711773	3.38353	3.19092	-1.36835	0.254578
205393_s_at	CHEK1	CHK1 checkpoint homolog (S. pombe)	NM_001274	1111	-0.613438	2.18651	1.80604	0.825992	3.41995	4.21851	-1.52274	0.2833
222039_at	KIF18B	kinesin family member 18B	AA292789	146909	1.23105	2.29383	1.64216	0.715903	3.4536	3.19092	-1.38457	0.257594
204558_at	RAD54L	RAD54-like (S. cerevisiae)	NM_003579	8438	-0.758353	2.72396	2.17775	0.79948	3.47359	0	-1.83615	0.341608
218469_at	GREM1	gremlin 1, cysteine knot superfamily, homolog (Xenopus laevis)	NM_013372	26585	0.462329	2.89275	2.82924	0.978043	3.50759	0	-2.38543	0.443802
212354_at	SULF1	sulfatase 1	BE500977	23213	0.0592852	1.98864	1.75532	0.882675	3.53498	4.42475	-1.47998	0.275345
204146_at	RAD51AP1	RAD51 associated protein 1	BE966146	10635	-0.824012	2.07359	1.60402	0.773546	3.54629	4.21851	-1.35241	0.251611
203418_at	CCNA2	cyclin A2	NM_001237	890	-0.943803	2.1086	1.63058	0.773302	3.56112	4.21851	-1.3748	0.255777
206364_at	KIF14	kinesin family member 14	NM_014875	9928	-0.448801	2.11343	1.59963	0.756888	3.56606	4.21851	-1.34871	0.250922
201292_at	TOP2A	topoisomerase (DNA) II alpha 170kDa	AL561834	7153	-1.40582	1.98404	1.61384	0.813408	3.57254	4.42475	-1.36069	0.253151
213599_at	OIP5	Opa interacting protein 5	BE045993	11339	0.104587	2.23466	1.86846	0.836126	3.5749	4.21851	-1.57536	0.293091
209891_at	SPC25	SPC25, NDC80 kinetochore complex component, homolog (S. cerevisiae)	AF225416	57405	-0.112719	2.22283	1.69296	0.761622	3.60064	4.21851	-1.4274	0.265562
208079_s_at	AURKA	aurora kinase A	NM_003158	6790	-0.212887	2.1514	1.62569	0.755645	3.62743	4.21851	-1.37068	0.255011
202954_at	UBE2C	ubiquitin-conjugating enzyme E2C	NM_007019	11065	-1.0144	2.01546	1.57049	0.779222	3.63891	4.88024	-1.32414	0.246351
205394_at	CHEK1	CHK1 checkpoint homolog (S. pombe)	NM_001274	1111	-0.613086	2.12797	1.69298	0.795585	3.64657	4.21851	-1.42741	0.265565
207828_s_at	CENPF	centromere protein F, 350/400ka (mitosin)	NM_005196	1063	-0.240701	1.98693	1.52704	0.768543	3.67194	4.42475	-1.2875	0.239536
203699_s_at	DIO2	deiodinase, iodothyronine, type II	U53506	1734	-0.898435	2.2397	1.86959	0.83475	3.79922	4.21851	-1.57632	0.293269
219555_s_at	CENPN	centromere protein N	NM_018455	55839	0.53137	2.0796	1.60493	0.771749	3.81717	4.21851	-1.35318	0.251754
218355_at	KIF4A	kinesin family member 4A	NM_012310	24137	0.45908	2.19829	1.79126	0.81484	3.84655	4.21851	-1.51027	0.280981
204641_at	NEK2	NIMA (never in mitosis gene a)-related kinase 2	NM_002497	4751	-0.742842	2.07178	1.72799	0.834063	3.8927	4.21851	-1.45694	0.271058
218542_at	CEP55	centrosomal protein 55kDa	NM_018131	55165	0.464102	2.42604	2.02778	0.835837	3.90348	0	-1.70969	0.318083
210052_s_at	TPX2	TPX2, microtubule-associated, homolog (Xenopus laevis)	AF098158	22974	-0.0999257	2.19679	1.75067	0.796918	3.9104	4.21851	-1.47605	0.274614
218468_s_at	GREM1	gremlin 1, cysteine knot superfamily, homolog (Xenopus laevis)	AF154054	26585	0.462036	2.3549	2.96926	1.26089	3.91995	3.95067	-2.5035	0.465767
204822_at	TTK	TTK protein kinase	NM_003318	7272	-0.710933	1.95285	1.62049	0.82981	3.98606	4.88024	-1.3663	0.254195
202870_s_at	CDC20	cell division cycle 20 homolog (S. cerevisiae)	NM_001255	991	-1.03185	2.19986	1.77141	0.805238	4.07139	4.21851	-1.49354	0.277868
220651_s_at	MCM10	minichromosome maintenance complex component 10	NM_018518	55388	0.760711	2.28353	2.27378	0.995732	4.08113	3.19092	-1.91711	0.356672
203967_at	CDC6	cell division cycle 6 homolog (S. cerevisiae)	U77949	990	-0.85282	2.48242	1.97951	0.797411	4.19991	0	-1.669	0.310511
203889_at	SCG5	secretogranin V (7B2 protein)	NM_003020	6447	-0.867937	2.11821	2.0632	0.974032	4.24497	4.21851	-1.73956	0.32364
219502_at	NEIL3	nei endonuclease VIII-like 3 (E. coli)	NM_018248	55247	0.523788	2.09367	1.83393	0.875937	4.27301	4.21851	-1.54625	0.287675
214014_at	CDC42EP2	CDC42 effector protein (Rho GTPase binding) 2	W81196	10435	0.136036	2.46224	2.10579	0.855233	4.36439	0	-1.77547	0.33032
204962_s_at	CENPA	centromere protein A	NM_001809	1058	-0.685793	2.50035	1.94166	0.776558	4.37144	0	-1.63709	0.304575
219148_at	PBK	PDZ binding kinase	NM_018492	55872	0.493233	2.31411	1.96649	0.849779	4.43296	3.60713	-1.65802	0.308468
204825_at	MELK	maternal embryonic leucine zipper kinase	NM_014791	9833	-0.710084	2.37342	1.93676	0.816019	4.46961	0	-1.63295	0.303805
203999_at	SYT1	synaptotagmin I	AV731490	6857	-0.848032	1.9466	1.81228	0.930995	4.55171	4.88024	-1.528	0.284279
203878_s_at	MMP11	matrix metallopeptidase 11 (stromelysin 3)	NM_005940	4320	-0.869825	2.13311	1.83627	0.860841	4.68042	4.21851	-1.54822	0.288042
202094_at	BIRC5	baculoviral IAP repeat-containing 5	AA648913	332	-1.17394	3.25045	2.64766	0.814552	4.76287	0	-2.23234	0.415319
206644_at	NR0B1	nuclear receptor subfamily 0, group B, member 1	NM_000475	190	-0.403364	2.01125	2.0114	1.00007	4.85458	4.88024	-1.69588	0.315513
202095_s_at	BIRC5	baculoviral IAP repeat-containing 5	NM_001168	332	-1.17215	2.13335	1.84065	0.862798	4.99863	4.21851	-1.55192	0.288729
207182_at	GABRA6	gamma-aminobutyric acid (GABA) A receptor, alpha 6	NM_000811	2559	-0.322821	2.0508	2.02338	0.986625	5.01938	3.88894	-1.70598	0.317392
209825_s_at	UCK2	uridine-cytidine kinase 2	BC002906	7371	-0.117953	2.87343	2.43041	0.845822	5.03	0	-2.04917	0.381241
209905_at	HOXA9	homeobox A9	AI246769	3205	-0.111871	2.05488	1.90892	0.928968	5.31216	3.88894	-1.60948	0.299438
203876_s_at	MMP11	matrix metallopeptidase 11 (stromelysin 3)	AI761713	4320	-0.871112	1.98444	1.99643	1.00605	5.90667	4.42475	-1.68327	0.313166
215008_at	TLL2	tolloid-like 2	AA582404	7093	0.220472	2.41955	2.29265	0.947552	6.05186	0	-1.93302	0.359632
201710_at	MYBL2	v-myb myeloblastosis viral oncogene homolog (avian)-like 2	NM_002466	4605	-1.27823	2.5657	2.48301	0.967768	6.09788	0	-2.09352	0.389491
202923_s_at	GCLC	glutamate-cysteine ligase, catalytic subunit	NM_001498	2729	-1.02136	2.07779	2.04	0.981814	6.39048	4.21851	-1.72	0.320001
210138_at	RGS20	regulator of G-protein signaling 20	AF074979	8601	-0.0915533	2.08191	2.31456	1.11175	6.42351	4.21851	-1.95149	0.363068
210643_at	TNFSF11	tumor necrosis factor (ligand) superfamily, member 11	AF053712	8600	-0.043181	2.41247	2.44347	1.01285	6.52483	0	-2.06018	0.38329
204508_s_at	CA12	carbonic anhydrase XII	BC001012	771	-0.766555	2.37375	2.63904	1.11176	6.5794	0	-2.22508	0.413967
203069_at	SV2A	synaptic vesicle glycoprotein 2A	NM_014849	9900	-0.988293	2.41254	2.43641	1.00989	7.67953	0	-2.05423	0.382182
37892_at	COL11A1	collagen, type XI, alpha 1	J04177	1301	1.58765	3.11164	3.6617	1.17677	7.80442	0	-3.08731	0.574384
204351_at	S100P	S100 calcium binding protein P	NM_005980	6286	-0.795595	3.07095	4.09062	1.33204	9.28297	0	-3.44895	0.641665
219928_s_at	CABYR	calcium binding tyrosine-(Y)-phosphorylation regulated	NM_012189	26256	0.588654	2.3488	2.38185	1.01407	10.4573	3.95067	-2.00823	0.373623
204320_at	COL11A1	collagen, type XI, alpha 1	NM_001854	1301	-0.799276	3.3665	4.02626	1.19598	11.116	0	-3.39469	0.63157
210135_s_at	SHOX2	short stature homeobox 2	AF022654	6474	-0.0917616	3.00469	3.13587	1.04366	12.1172	0	-2.64397	0.491901
206300_s_at	PTHLH	parathyroid hormone-like hormone	NM_002820	5744	-0.460412	2.11855	2.43392	1.14886	13.8804	4.21851	-2.05213	0.381792
202831_at	GPX2	glutathione peroxidase 2 (gastrointestinal)	NM_002083	2877	-1.0394	1.99972	3.2059	1.60318	33.83	4.42475	-2.70301	0.502886

## Sheet: GSE11969
reporterId	ID	geneSymbol	Title	Expected.score..dExp.	Observed.score.d.	Numerator.r.	Denominator..s.s0.	Fold.change.Unlogged.	q.value....	never.smoker.centroid	smoker.centroid
A_23_P30213	9857	SCGB3A1	Secretoglobin, family 3A, member 1	-0.0363743	-2.37675	-1.13341	0.476874	0.261195	0	0.788236	-0.345171
A_23_P252432	4854	TM4SF4	Transmembrane 4 superfamily member 4	-0.423971	-1.32617	-0.573161	0.432192	0.297458	3.6452	0.463437	-0.109725
A_23_P111361	19435	PPIL6	Peptidylprolyl isomerase (cyclophilin)-like 6	0.78471	-1.33425	-0.651722	0.488454	0.374942	3.6452	0.596333	-0.0553893
A_23_P86540	18337	ARMC3	Armadillo repeat containing 3	0.672784	-1.86303	-1.06308	0.57062	0.419347	0	0.71787	-0.345212
A_23_P4074	3566	LOC146845	Hypothetical protein LOC146845	-0.516475	-1.66689	-0.737546	0.442468	0.427858	2.81337	0.351104	-0.386442
NM_144992_1466	5260	MGC26733	Hypothetical protein MGC26733	-0.375718	-1.74687	-0.836496	0.478855	0.434599	1.59286	0.48257	-0.353925
AK026359_1365	16930	NODATA	Hypothetical gene supported by AK026359	0.501564	-1.19149	-0.527659	0.442856	0.455689	4.92339	0.270512	-0.257147
A_23_P26640	7506	MGC45438	Hypothetical protein MGC45438	-0.192616	-2.4807	-1.4134	0.569758	0.460294	0	1.59149	0.178085
A_23_P136603	1064	FLJ10986	Hypothetical protein FLJ10986	-0.900998	-1.55052	-0.651158	0.41996	0.463524	2.81337	0.341191	-0.309967
AK096822_2646	13837	ZNF533	Zinc finger protein 533	0.248381	-1.21154	-0.630793	0.520654	0.469383	4.69079	0.677755	0.046962
A_23_P92122	1442	NODATA	Similar to hypothetical protein A430083B19	-0.807056	-2.17658	-0.96657	0.444078	0.475995	0	0.536148	-0.430422
A_23_P255457	19567	NODATA	Hypothetical LOC158813	0.805545	-1.64158	-0.699048	0.425838	0.493644	2.81337	0.327707	-0.37134
AL133633_2116	14015	LOC91181	Nuclear pore membrane glycoprotein 210-like	0.262503	-1.43807	-0.611331	0.425105	0.504019	2.81337	0.550149	-0.0611821
A_23_P217009	9751	C9orf24	Chromosome 9 open reading frame 24	-0.0460107	-1.4935	-0.653787	0.437756	0.505243	2.81337	0.329502	-0.324285
A_23_P145006	11938	SCGB3A2	Secretoglobin, family 3A, member 2	0.103667	-1.6997	-0.890416	0.523866	0.517123	1.46371	0.86288	-0.0275354
AK098667_1234	5099	FLJ25801	Hypothetical protein FLJ25801	-0.39749	-2.10051	-0.908742	0.432628	0.526352	0	0.466966	-0.441775
A_23_P38917	14007	CYP2B7P1	Cytochrome P450, family 2, subfamily B, polypeptide 7 pseudogene 1	0.260698	-1.24855	-0.643352	0.515281	0.549645	4.20186	0.734651	0.0912991
A_23_P70643	15507	C6orf103	Chromosome 6 open reading frame 103	0.407231	-1.38692	-0.565082	0.407436	0.557809	3.22365	0.33761	-0.227472
A_23_P150583	6159	SCGB1A1	Secretoglobin, family 1A, member 1 (uteroglobin)	-0.292898	-1.93158	-0.887531	0.459484	0.560286	0	0.556207	-0.331324
A_23_P25030	21503	RODH	3-hydroxysteroid epimerase	1.38377	-1.52297	-0.678345	0.445409	0.565033	2.81337	0.703351	0.0250058
A_23_P215918	2839	CLU	Clusterin (complement lysis inhibitor, SP-40,40, sulfated glycoprotein 2, testosterone-repressed prostate message 2, apolipoprotein J)	-0.61444	-2.02491	-0.899766	0.444348	0.569303	0	0.607564	-0.292203
AW962764_485	2639	OR51E2	Olfactory receptor, family 51, subfamily E, member 2	-0.643356	-1.22606	-0.50833	0.414604	0.571166	4.47581	0.278101	-0.230229
AW340112_r_374	20432	LOC401022	Hypothetical LOC401022	0.976275	-2.11197	-0.870742	0.41229	0.572757	0	0.817076	-0.0536661
A_23_P90125	11013	NAPSB	Napsin B aspartic peptidase pseudogene	0.0357497	-1.92856	-0.919642	0.476855	0.574926	0	1.19721	0.277568
A_23_P26883	20250	MMP28	Matrix metalloproteinase 28	0.924771	-1.55327	-0.674469	0.434224	0.578572	2.81337	0.718874	0.0444044
A_23_P17095	5892	TFPI	Tissue factor pathway inhibitor (lipoprotein-associated coagulation inhibitor)	-0.322341	-1.48263	-0.65344	0.44073	0.580949	2.81337	0.777706	0.124265
A_23_P206760	11717	HP / HPR	Haptoglobin / Haptoglobin-related protein	0.0842405	-1.3037	-0.685592	0.525881	0.586323	3.6452	0.317959	-0.367633
A_23_P97541	17394	C4BPA	Complement component 4 binding protein, alpha	0.546355	-1.50492	-0.919114	0.610739	0.589115	2.81337	1.2088	0.289683
A_23_P44996	2481	S100G	S100 calcium binding protein G	-0.658758	-1.56595	-0.691907	0.441846	0.591371	2.81337	0.3423	-0.349607
A_23_P140454	11526	NIP	Homolog of Drosophila Numb-interacting protein	0.0728058	-1.69872	-0.752452	0.442952	0.595653	1.46371	0.277502	-0.47495
A_23_P17044	15711	SFTPB	Surfactant, pulmonary-associated protein B	0.41544	-1.97101	-1.27431	0.646529	0.609391	0	1.20511	-0.0692017
A_23_P218369	518	CCL15	Chemokine (C-C motif) ligand 14	-1.05196	-2.06015	-0.972779	0.472188	0.615011	0	0.673899	-0.29888
A_23_P250347	4979	CAMK4	Calcium/calmodulin-dependent protein kinase IV	-0.417778	-1.56764	-0.75392	0.480925	0.615855	2.81337	0.389033	-0.364886
A_23_P18493	10570	PTPN13	Protein tyrosine phosphatase, non-receptor type 13 (APO-1/CD95 (Fas)-associated phosphatase)	0.000476835	-1.80565	-0.835855	0.46291	0.619818	0	0.759282	-0.0765725
BC036680_3326	6016	FBXL16	F-box and leucine-rich repeat protein 16	-0.313048	-1.40502	-0.57403	0.408555	0.62199	2.64182	0.359149	-0.214881
AA877186_r_354	11455	NODATA	CDNA FLJ36413 fis, clone THYMU2010816	0.0598111	-1.77879	-0.88538	0.497742	0.622476	1.74701	1.25581	0.370425
A_23_P90130	3531	NAPSA	Napsin A aspartic peptidase	-0.523586	-2.03399	-1.03343	0.508082	0.622534	0	1.44909	0.41566
A_23_P170969	13463	NODATA	NODATA	0.217314	-1.631	-0.746737	0.457839	0.623028	2.81337	0.355035	-0.391703
A_23_P114708	17738	CYP4B1	Cytochrome P450, family 4, subfamily B, polypeptide 1	0.590132	-1.61417	-0.702713	0.43534	0.624213	2.81337	0.743808	0.0410951
AF332233_1055	13018	TTTY7	Testis-specific transcript, Y-linked 7	0.181562	-1.2688	-0.517601	0.407945	0.624623	4.2384	0.265859	-0.251742
A_23_P14774	9490	CTSH	Cathepsin H	-0.0640177	-1.62318	-0.732155	0.451063	0.639112	2.81337	0.966412	0.234257
A_23_P50773	1227	MECT1	Mucoepidermoid carcinoma translocated 1	-0.838875	-1.2714	-0.51815	0.407543	0.639478	4.2384	0.349087	-0.169063
A_23_P55716	3763	NODATA	NODATA	-0.502622	-1.31681	-0.532899	0.404688	0.645723	3.6452	0.38485	-0.14805
AK057372_1533	386	FLJ32810	Hypothetical protein FLJ32810	-1.093	-1.30458	-0.585893	0.449106	0.647719	3.6452	0.293812	-0.292081
A_23_P259270	5445	CDKL2	Cyclin-dependent kinase-like 2 (CDC2-related kinase)	-0.356176	-1.35532	-0.612233	0.451725	0.65426	3.6452	0.776438	0.164205
A_23_P78950	7466	PIP5K1C	Phosphatidylinositol-4-phosphate 5-kinase, type I, gamma	-0.196055	-1.21875	-0.494932	0.406098	0.654397	4.69079	0.340697	-0.154235
A_23_P135417	20095	GSTA1	Glutathione S-transferase A1	0.874999	-1.54684	-0.646512	0.417956	0.656416	2.81337	0.0131235	-0.633388
A_23_P66477	5764	NODATA / RTN4RL1	Transcribed locus / Reticulon 4 receptor-like 1	-0.331631	-1.82332	-0.817385	0.448294	0.657099	0	0.633909	-0.183476
A_23_P64119	2645	MGC34830	Hypothetical protein MGC34830	-0.640301	-1.46195	-0.593595	0.406028	0.660674	2.81337	-0.207357	-0.800952
A_23_P102481	18876	CTLA4	Cytotoxic T-lymphocyte-associated protein 4	0.728588	-1.47649	-0.611466	0.414136	0.665116	2.81337	0.339141	-0.272325
A_23_P53176	15974	FOLR1	Folate receptor 1 (adult)	0.433895	-1.21318	-0.524394	0.432248	0.667065	4.69079	0.826248	0.301854
A_23_P145445	9753	PHACTR1	Phosphatase and actin regulator 1	-0.0444286	-1.3843	-0.586981	0.424029	0.667505	3.22365	0.332596	-0.254385
AA699803_r_381	19280	NODATA	CDNA FLJ40165 fis, clone TESTI2015962	0.765107	-1.33673	-0.570522	0.426805	0.667782	3.6452	0.572121	0.00159894
A_23_P150648	5111	KCNQ1DN	KCNQ1 downstream neighbor	-0.393635	-1.44208	-0.636128	0.44112	0.668413	2.81337	0.318415	-0.317714
A_23_P164860	3777	KLK4	Kallikrein 4 (prostase, enamel matrix, prostate)	-0.500228	-1.50955	-0.676414	0.448089	0.669541	2.81337	0.37398	-0.302434
A_23_P153964	13257	INHBB	Inhibin, beta B (activin AB beta polypeptide)	0.195308	-1.57107	-0.723027	0.460213	0.669741	2.81337	0.678045	-0.0449814
A_23_P110266	6555	FLJ23191	Hypothetical protein FLJ23191	-0.261005	-1.43712	-0.645125	0.448901	0.669967	2.81337	0.817114	0.171989
A_23_P87727	8191	CAPZA3	Capping protein (actin filament) muscle Z-line, alpha 3	-0.147429	-1.44918	-0.591324	0.408039	0.670347	2.81337	0.300749	-0.290574
A_23_P88849	11841	RRAD	Ras-related associated with diabetes	0.0955775	-1.56974	-0.716897	0.456698	0.671113	2.81337	0.796287	0.0793898
NM_145913_2427	9501	SLC5A8	Solute carrier family 5 (iodide transporter), member 8	-0.0623695	-1.40474	-0.648569	0.4617	0.67164	2.64182	0.334004	-0.314565
A_23_P127915	10732	STK33	Serine/threonine kinase 33	0.0116142	-1.5855	-0.652614	0.411613	0.675015	2.81337	0.450231	-0.202383
A_23_P165582	10788	PLCL1	Phospholipase C-like 1	0.0181404	-1.30612	-0.610374	0.467318	0.677731	3.6452	0.288247	-0.322127
A_23_P46649	7124	CD160	CD160 antigen	-0.221287	-1.50842	-0.752657	0.498972	0.680933	2.81337	0.30426	-0.448397
A_23_P54206	19945	TSHR	Thyroid stimulating hormone receptor	0.841149	-1.49501	-0.602191	0.402801	0.681041	2.81337	0.332535	-0.269655
AI073569_r_363	10614	NODATA	Hypothetical gene supported by BC032913; BC048425	0.005287	-1.9297	-1.19695	0.620278	0.68266	0	1.09394	-0.103011
A_23_P22660	13010	CYSLTR1	Cysteinyl leukotriene receptor 1	0.179773	-1.49022	-0.617781	0.414558	0.683206	2.81337	0.404423	-0.213358
A_23_P42407	7519	HLA-DRB1	Major histocompatibility complex, class II, DR beta 4	-0.190957	-1.49778	-0.628867	0.419865	0.688412	2.81337	0.617138	-0.0117292
A_23_P93141	3262	NODATA	NODATA	-0.550893	-1.55237	-0.712768	0.459148	0.68867	2.81337	-0.0382442	-0.751012
A_23_P204079	2808	NPFF	Neuropeptide FF-amide peptide precursor	-0.622981	-1.41552	-0.578217	0.408485	0.690106	2.64182	0.343486	-0.234731
AK097135_2601	20116	CCND2	Cyclin D2	0.880193	-1.20725	-0.494057	0.409241	0.690268	4.69079	0.229019	-0.265038
A_23_P253863	11513	NODATA	CDNA clone IMAGE:3944752, partial cds	0.0695847	-1.36433	-0.587747	0.430795	0.692594	3.6452	0.258807	-0.328941
A_23_P216307	1086	CBFA2T1	Core-binding factor, runt domain, alpha subunit 2; translocated to, 1; cyclin D-related	-0.884485	-1.25989	-0.526939	0.41824	0.694418	4.2384	0.467824	-0.0591143
NM_024603_1240	5291	FLJ11588	Hypothetical protein FLJ11588	-0.373807	-1.2981	-0.568926	0.438275	0.694989	3.61049	0.260692	-0.308234
A_23_P140876	11578	ABCA3	ATP-binding cassette, sub-family A (ABC1), member 3	0.0776588	-1.81879	-0.808198	0.44436	0.695024	0	0.739787	-0.0684111
A_23_P23869	4484	LHX4	LIM homeobox 4	-0.451329	-1.44219	-0.582299	0.403761	0.69807	2.81337	0.309231	-0.273068
A_23_P41476	8122	LOC152573	Hypothetical protein BC012029	-0.150769	-1.5127	-0.722269	0.477469	0.703986	2.81337	0.718085	-0.00418434
A_23_P21495	20165	FCGBP	Fc fragment of IgG binding protein	0.896268	-1.49246	-0.695239	0.465836	0.704255	2.81337	0.92539	0.230152
A_23_P218675	15018	WFDC2	WAP four-disulfide core domain 2	0.373374	-1.44433	-0.595164	0.412069	0.705852	2.81337	0.745635	0.150471
A_23_P257296	21388	TFF3	Trefoil factor 3 (intestinal)	1.29112	-1.26348	-0.543801	0.4304	0.711936	4.2384	0.34888	-0.194921
A_23_P93027	16208	FGF18	Fibroblast growth factor 18	0.453091	-1.20568	-0.526741	0.436881	0.716648	4.69079	0.396542	-0.130199
A_23_P32433	17502	NODATA	NODATA	0.551343	-1.18969	-0.521996	0.438765	0.717475	4.92339	0.214201	-0.307794
A_23_P126149	5030	STK22C	Serine/threonine kinase 22C (spermiogenesis associated)	-0.40761	-1.49223	-0.667718	0.447463	0.723111	2.81337	0.328146	-0.339572
A_23_P81233	14325	DKFZp686I0554	Hypothetical protein DKFZp686I0554	0.305417	-1.36261	-0.646691	0.474596	0.723544	3.6452	0.387021	-0.25967
A_23_P56433	17991	ECRG4	Esophageal cancer related gene 4 protein	0.628262	-1.19323	-0.525018	0.439996	0.728166	4.92339	0.264228	-0.26079
A_23_P17522	14469	NKX2-2	NK2 transcription factor related, locus 2 (Drosophila)	0.312604	-1.27151	-0.532073	0.418456	0.729237	4.2384	0.0113691	-0.520704
A_23_P37364	11519	KCNK10	Potassium channel, subfamily K, member 10	0.0712255	-1.31142	-0.552555	0.421341	0.732435	3.6452	0.00949763	-0.543057
A_23_P256008	11944	ZDHHC11	Zinc finger, DHHC domain containing 11	0.108581	-1.48949	-0.793289	0.532591	0.733091	2.81337	0.740005	-0.0532843
A_23_P32896	5324	FCGBP	Fc fragment of IgG binding protein	-0.367895	-1.33258	-0.612959	0.45998	0.733663	3.6452	0.876441	0.263482
A_23_P36972	15150	ZIC2	Zic family member 2 (odd-paired homolog, Drosophila)	0.381071	-1.33846	-0.568374	0.424646	0.733763	3.6452	0.0165205	-0.551853
A_23_P92172	11880	FLJ22173	Hypothetical protein FLJ22173	0.100402	-1.42622	-0.680832	0.477368	0.739244	2.7773	0.418391	-0.262441
A_23_P169569	261	RAB33B	RAB33B, member RAS oncogene family	-1.18582	-1.36616	-0.569967	0.417205	0.746826	3.6452	0.290313	-0.279654
AK027249_1861	2811	CAPN3	Calpain 3, (p94)	-0.620227	-1.44297	-0.582485	0.403671	0.75358	2.81337	0.750397	0.167912
A_23_P57199	11470	GGTLA4	Gamma-glutamyltransferase-like activity 4	0.0613904	-1.32742	-0.579034	0.436209	0.761812	3.6452	0.811192	0.232158
AI828539_r_428	2943	LOC284939	Hypothetical protein LOC284939	-0.592386	-1.2263	-0.581591	0.474263	0.769672	4.47581	0.291204	-0.290388
A_23_P117104	13195	AQP5	Aquaporin 5	0.188444	-1.1964	-0.658525	0.550423	0.777733	4.92339	0.993609	0.335084
A_23_P160286	21182	PRG4	Proteoglycan 4, (megakaryocyte stimulating factor, articular superficial zone protein, camptodactyly, arthropathy, coxa vara, pericarditis syndrome)	1.14679	-1.4793	-0.687623	0.464831	0.780139	2.81337	0.742501	0.0548778
NM_021784_1813	5102	FOXA2	Forkhead box A2	-0.395582	-1.7072	-0.901416	0.52801	0.781189	1.46371	1.27272	0.371302
A_23_P218441	5767	CEACAM6	Carcinoembryonic antigen-related cell adhesion molecule 6 (non-specific cross reacting antigen)	-0.329812	-1.28881	-0.760311	0.589932	0.782005	3.57643	1.78769	1.02738
A_23_P54793	5735	NODATA	Similar to Brain-type organic cation transporter (Solute carrier family 22, member 17)	-0.335415	-1.35631	-0.603184	0.444724	0.782275	3.6452	0.90585	0.302665
A_23_P162916	16958	SERPINA3	Serine (or cysteine) proteinase inhibitor, clade A (alpha-1 antiproteinase, antitrypsin), member 3	0.508426	-1.26222	-0.679732	0.538522	0.783188	4.2384	0.0692993	-0.610433
A_23_P144096	7195	CISH	Cytokine inducible SH2-containing protein	-0.214532	-1.2539	-0.527206	0.420454	0.786904	4.2384	0.78046	0.253253
A_23_P39885	7664	DPP4	Dipeptidylpeptidase 4 (CD26, adenosine deaminase complexing protein 2)	-0.17578	-1.36134	-0.671253	0.493084	0.788237	3.6452	1.26939	0.59814
A_23_P19611	5317	HLA-DQB1	Major histocompatibility complex, class II, DQ beta 1	-0.371927	-1.25752	-0.534828	0.425304	0.789052	4.2384	0.752556	0.217729
A_23_P207507	3279	ABCC3	ATP-binding cassette, sub-family C (CFTR/MRP), member 3	-0.545762	-1.23095	-0.529211	0.42992	0.810078	4.47581	0.908229	0.379018
A_23_P214080	11842	EGR1	Early growth response 1	0.0972149	-1.4573	-0.611428	0.419562	0.824648	2.81337	0.573659	-0.0377683
A_23_P259500	934	ZFP42	Zinc finger protein 42	-0.963646	-1.46608	-0.775254	0.528793	0.828226	2.81337	0.390926	-0.384328
AA909032_r_421	20834	NODATA	Transcribed locus	1.04865	-1.30799	-0.576305	0.440602	0.833586	3.6452	0.306637	-0.269667
A_23_P106192	4869	FOS	V-fos FBJ murine osteosarcoma viral oncogene homolog	-0.421876	-1.31454	-0.580782	0.441814	0.836188	3.6452	0.621015	0.0402331
A_23_P17655	14192	KCNJ15	Potassium inwardly-rectifying channel, subfamily J, member 15	0.292949	-1.18904	-0.539057	0.453357	0.837567	4.92339	0.464096	-0.0749612
A_23_P2041	7444	FLJ14966	Hypothetical protein FLJ14966	-0.199299	-1.21748	-0.510999	0.419719	0.839507	4.69079	0.563256	0.052257
A_23_P213745	10563	CXCL14	Chemokine (C-X-C motif) ligand 14	-0.00436943	-1.3077	-0.812468	0.621293	0.841217	3.6452	0.46322	-0.349248
A_23_P26386	6934	CGI-38	Brain specific protein	-0.240203	-1.40447	-0.604021	0.430072	0.883966	2.64182	0.334267	-0.269754
A_23_P8812	20247	FABP4	Fatty acid binding protein 4, adipocyte	0.919001	-1.52876	-0.785412	0.513756	1.18933	2.81337	0.500513	-0.284899
A_23_P107421	2571	TK1	Thymidine kinase 1, soluble	-0.649316	1.69163	0.676312	0.399799	1.59841	4.13064	-0.642907	0.033405
A_23_P103496	9359	GBP4	Guanylate binding protein 4	-0.0784885	1.68022	0.701751	0.417654	1.68389	4.13064	-0.198741	0.50301
AW183154_r_174	18768	KIF14	Kinesin family member 14	0.715083	2.00064	0.799401	0.399572	1.76822	0	-0.860617	-0.0612161
A_23_P50108	7322	KNTC2	Kinetochore associated 2	-0.206026	1.93062	0.783785	0.405975	1.86818	0	-0.902339	-0.118554
A_23_P157099	7773	ANLN	Anillin, actin binding protein (scraps homolog, Drosophila)	-0.167356	1.97233	0.842291	0.427054	1.90704	0	-0.717886	0.124406
A_23_P74290	14504	GBP5	Guanylate binding protein 5	0.314437	1.89248	0.767742	0.40568	1.94285	0	-0.48257	0.285172
AK000777_1789	12349	GOLPH4	Golgi phosphoprotein 4	0.139953	1.92945	0.825527	0.427857	1.9471	0	-0.419704	0.405823
A_23_P50096	18129	TYMS	Thymidylate synthetase	0.648584	1.87286	0.826959	0.441549	2.03031	0	-0.894934	-0.067975
A_23_P146456	15494	CTSL2	Cathepsin L2	0.405128	1.70802	0.816222	0.477878	2.05182	4.2384	-1.27546	-0.459236
AW664420_r_221	2962	NODATA	Transcribed locus	-0.584399	2.03089	0.822008	0.404752	2.06351	0	-0.471502	0.350506
A_23_P210690	7630	TRIB3	Tribbles homolog 3 (Drosophila)	-0.179147	1.9456	0.847755	0.435729	2.1082	0	-0.609146	0.238609
A_23_P571	18078	SLC2A1	Solute carrier family 2 (facilitated glucose transporter), member 1	0.634007	1.78626	0.861245	0.482151	2.2792	1.64113	-1.2284	-0.367157
A_23_P161507	4163	MTL5	Metallothionein-like 5, testis-specific (tesmin)	-0.468626	2.28463	1.13546	0.496999	2.47223	0	-0.840506	0.294954
A_23_P81898	19673	UBD	Ubiquitin D	0.818642	2.25727	1.27287	0.563901	2.47982	0	-0.453844	0.81903
AF332224_702	14700	CYorf15A	Chromosome Y open reading frame 15A	0.344696	2.91082	1.50489	0.516998	2.7174	0	-1.0716	0.433288
NM_138963_492	21547	RPS4Y2	Ribosomal protein S4, Y-linked 2	1.48398	2.63317	1.40302	0.532824	2.85166	0	-0.922327	0.480689
A_23_P58266	10512	S100P	S100 calcium binding protein P	-0.00751952	1.89238	1.21639	0.642785	2.90637	0	-0.564581	0.651813
A_23_P166360	5244	PRAME	Preferentially expressed antigen in melanoma	-0.37968	1.7894	1.13297	0.633159	3.09307	1.64113	-1.51503	-0.382053
A_23_P259314	1042	RPS4Y1	Ribosomal protein S4, Y-linked 1	-0.924167	3.91112	2.52398	0.645335	3.33559	0	-1.73841	0.785576

## Sheet: Beer
reporterId	geneSymbol	geneTitle	GB_ACC	ENTREZ_GENE_ID	Expected.score..dExp.	Observed.score.d.	Numerator.r.	Denominator..s.s0.	Fold.change.Unlogged.	q.value....	never.smoker.centroid	smoker.centroid
U52191_s_at	KDM5D	lysine (K)-specific demethylase 5D	U52191	8284	0.196967	2.07408	1.96209	0.946006	6.88455	25	-1.69014	0.271953
X04741_at	UCHL1	ubiquitin carboxyl-terminal esterase L1 (ubiquitin thiolesterase)	X04741	7345	0.382546	2.24014	2.05814	0.918757	7.77625	25	-1.79493	0.263207
M58459_at	RPS4Y1	ribosomal protein S4, Y-linked 1	M58459	6192	-0.121732	1.88431	2.30725	1.22445	17.3212	34.4828	-1.90567	0.401572
U03688_at	CYP1B1	cytochrome P450, family 1, subfamily B, polypeptide 1	U03688	1545	0.0277915	1.92672	1.37406	0.713161	2.09863	34.4828	-1.19164	0.18242
X51688_at	CCNA2	cyclin A2	X51688	890	0.442771	1.78598	1.28007	0.71673	1.7668	47.6191	-1.14434	0.135722
X97058_at	P2RY6	pyrimidinergic receptor P2Y, G-protein coupled, 6	X97058	5031	0.736398	1.70894	1.15686	0.676945	2.53538	55.3571	-1.01808	0.13878
D29992_at	TFPI2	tissue factor pathway inhibitor 2	D29992	7980	-0.821018	1.46292	1.3899	0.950087	4.44272	67.8082	-1.2438	0.146107
U74612_at	FOXM1	forkhead box M1	U74612	2305	0.267652	1.46835	1.13099	0.770248	1.89977	67.8082	-0.974165	0.15683
U52969_at	PCP4	Purkinje cell protein 4	U52969	5121	0.199581	1.47211	1.64019	1.11418	2.35587	67.8082	-1.43798	0.202205
Z80780_f_at	HIST1H2BE	histone cluster 1, H2be	Z80780	8344	1.31352	1.4724	1.20365	0.817478	2.33924	67.8082	-1.07139	0.132263
L00058_at	MYC	v-myc myelocytomatosis viral oncogene homolog (avian)	L00058	4609	-0.400011	1.47989	1.14107	0.771049	1.55662	67.8082	-1.03197	0.1091
U16954_at	MLLT11	myeloid/lymphoid or mixed-lineage leukemia (trithorax homolog, Drosophila); translocated to, 11	U16954	10962	0.0729592	1.515	1.26347	0.833975	2.89258	67.8082	-1.05183	0.211634
L27624_s_at	TFPI2	tissue factor pathway inhibitor 2	L27624	7980	-0.317918	1.522	1.80175	1.18381	8.01225	67.8082	-1.64383	0.157921
X05360_at	CDK1	cyclin-dependent kinase 1	X05360	983	0.385917	1.55841	1.15566	0.741565	2.12622	67.8082	-1.02039	0.135275
D90282_at	CPS1	carbamoyl-phosphate synthetase 1, mitochondrial	D90282	1373	-0.659499	1.57972	1.66719	1.05537	7.11557	67.8082	-1.46725	0.19994
M29277_s_at	MCAM	melanoma cell adhesion molecule	M29277	4162	-0.170495	1.61099	1.13554	0.704868	2.35787	67.8082	-0.944232	0.191305
U89336_cds8_at	PRRT1	proline-rich transmembrane protein 1	U89336	80863	0.316757	1.43914	0.96919	0.673453	2.37043	69.0476	-0.842979	0.126211
D80008_at	GINS1	GINS complex subunit 1 (Psf1 homolog)	D80008	9837	-0.724201	1.41441	0.902771	0.638269	1.55339	73.5632	-0.752781	0.149989
D13666_s_at	POSTN	periostin, osteoblast specific factor	D13666	10631	-0.942249	1.37738	1.14553	0.831671	1.44783	75.5556	-0.988171	0.157361
D55643_s_at	NA	NA	D55643	NA	-0.74908	1.37901	0.957119	0.694061	2.40623	75.5556	-0.822846	0.134273
M35252_at	TSPAN8	tetraspanin 8	M35252	7103	-0.142643	-1.76241	-2.04699	1.16147	0.413996	10	1.7239	-0.32308
M29540_at	CEACAM5	carcinoembryonic antigen-related cell adhesion molecule 5	M29540	1048	-0.167854	-2.05638	-2.50888	1.22005	0.427393	11.1111	2.20467	-0.304218
U66711_rna1_s_at	LY6E	lymphocyte antigen 6 complex, locus E	U66711	4061	0.247501	-2.05198	-1.33111	0.648697	0.417398	11.1111	1.13458	-0.196536
X67325_at	IFI27	interferon, alpha-inducible protein 27	X67325	3429	0.547121	-1.99155	-1.7536	0.880519	0.367698	11.1111	1.55657	-0.197023
X54667_at	NA	NA	X54667	NA	0.468117	-1.95976	-2.10912	1.07621	0.302279	11.1111	1.91812	-0.190994
U28249_at	FXYD3	FXYD domain containing ion transport regulator 3	U28249	5349	0.11459	-1.87847	-1.60915	0.856629	0.463304	11.1111	1.38778	-0.221374
D00408_s_at	NA	NA	D00408	NA	-0.994358	-1.83054	-1.40046	0.765053	0.29928	11.1111	1.23149	-0.168966
M24594_at	IFIT1	interferon-induced protein with tetratricopeptide repeats 1	M24594	3434	-0.193247	-1.81333	-1.2335	0.680241	0.451391	11.1111	1.11987	-0.113631
HG2797-HT2906_s_at	NA	NA	HG2797-HT2906	NA	-0.575923	-1.80407	-1.21183	0.671719	0.310481	11.1111	1.01902	-0.192812
M33882_at	MX1	myxovirus (influenza virus) resistance 1, interferon-inducible protein p78 (mouse)	M33882	4599	-0.146719	-1.79127	-1.27223	0.71024	0.393943	11.1111	1.11398	-0.158255
D13637_at	TLR1	toll-like receptor 1	D13637	7096	-0.948269	-1.61273	-1.10198	0.683303	0.557254	17.6471	0.981963	-0.120019
X59766_at	AZGP1	alpha-2-glycoprotein 1, zinc-binding	X59766	563	0.500186	-1.7371	-1.90934	1.09916	0.573728	18.1818	1.75438	-0.154967
U66036_at	SULT1C2	sulfotransferase family, cytosolic, 1C, member 2	U66036	6819	0.240324	-1.66421	-1.28323	0.771077	0.432669	18.75	1.14172	-0.141511
X56199_at	XIST	X (inactive)-specific transcript (non-protein coding)	X56199	7503	0.480327	-1.66354	-1.36022	0.817669	0.540768	18.75	1.16297	-0.197255
AB000584_at	GDF15	growth differentiation factor 15	AB000584	9518	-1.6896	-1.64725	-1.13128	0.686769	0.459032	18.75	1.004	-0.127276
U66726_s_at	DAZL	deleted in azoospermia-like	U66726	1618	0.248627	-1.63747	-1.45485	0.888477	0.406382	18.75	1.34374	-0.111118
M18728_at	CEACAM6	carcinoembryonic antigen-related cell adhesion molecule 6 (non-specific cross reacting antigen)	M18728	4680	-0.219552	-1.63648	-1.5149	0.925705	0.552753	18.75	1.34364	-0.171256
X93036_at	FXYD3	FXYD domain containing ion transport regulator 3	X93036	5349	0.708512	-1.57034	-1.17005	0.745093	0.540206	21.0526	1.00786	-0.162194
X66839_at	CA9	carbonic anhydrase IX	X66839	768	0.54256	-1.56517	-1.04586	0.668206	0.274402	21.0526	0.955226	-0.0906331
M96684_at	PURA	purine-rich element binding protein A	M96684	5813	-0.035535	-1.50354	-1.06123	0.705824	0.56053	22.7273	0.909396	-0.151836

## Sheet: GSE32863
mID	geneSymbol	GB_ACC	Title	GeneID	reporterId	Expected.score..dExp.	Observed.score.d.	Numerator.r.	Denominator..s.s0.	Fold.change.Unlogged.	q.value....	never.smoker.centroid	smoker.centroid
ILMN_1700248	LOC349136	NM_198285.1	Homo sapiens WD repeat domain 86 (WDR86), mRNA.	349136	ILMN_1700248	-0.417893	1.5283	0.756685	0.495115	1.87592	4.4534	-0.378343	0.378343
ILMN_2139970	ALDH1A3	NM_000693.1	Homo sapiens aldehyde dehydrogenase 1 family, member A3 (ALDH1A3), mRNA.	220	ILMN_2139970	0.543527	1.5453	0.804887	0.52086	2.35955	4.49247	-0.402443	0.402443
ILMN_1759330	KIF1A	NM_004321.4	Homo sapiens kinesin family member 1A (KIF1A), mRNA.	547	ILMN_1759330	-0.00241586	1.5472	1.04187	0.67339	6.24741	4.49247	-0.520933	0.520933
ILMN_1790160	KIT	NM_000222.1	Homo sapiens v-kit Hardy-Zuckerman 4 feline sarcoma viral oncogene homolog (KIT), mRNA.	3815	ILMN_1790160	0.169185	1.55394	0.813152	0.523285	2.55915	4.49247	-0.406576	0.406576
ILMN_1704531	LTB4DH	NM_012212.2	Homo sapiens leukotriene B4 12-hydroxydehydrogenase (LTB4DH), mRNA.	22949	ILMN_1704531	-0.371392	1.56895	0.811825	0.517431	2.6003	4.1525	-0.405913	0.405913
ILMN_2353161	MSLN	NM_013404.3	Homo sapiens mesothelin (MSLN), transcript variant 2, mRNA.	10232	ILMN_2353161	0.900339	1.60263	1.42386	0.888454	1.95114	3.86522	-0.71193	0.71193
ILMN_1680874	TUBB2B	NM_178012.3	Homo sapiens tubulin, beta 2B (TUBB2B), mRNA.	347733	ILMN_1680874	-0.640496	1.60792	1.10114	0.684826	4.28003	3.86522	-0.550572	0.550572
ILMN_1770678	CBX2	NM_005189.1	Homo sapiens chromobox homolog 2 (Pc class homolog, Drosophila) (CBX2), transcript variant 1, mRNA.	84733	ILMN_1770678	0.054072	1.61446	0.781443	0.484028	2.02066	3.86522	-0.390722	0.390722
ILMN_1673521	KISS1R	NM_032551.3	Homo sapiens KISS1 receptor (KISS1R), mRNA.	84634	ILMN_1673521	-0.756693	1.65631	0.85161	0.514159	2.46424	3.04242	-0.425805	0.425805
ILMN_2068104	TFPI2	NM_006528.2	Homo sapiens tissue factor pathway inhibitor 2 (TFPI2), mRNA.	7980	ILMN_2068104	0.426546	1.67038	1.05653	0.632508	2.7518	3.13556	-0.528265	0.528265
ILMN_1790778	PNMA2	NM_007257.4	Homo sapiens paraneoplastic antigen MA2 (PNMA2), mRNA.	10687	ILMN_1790778	0.172614	1.67469	0.806164	0.481381	2.01737	3.13556	-0.403082	0.403082
ILMN_1670158	FAM83A	NM_207006.1	Homo sapiens family with sequence similarity 83, member A (FAM83A), transcript variant 2, mRNA.	84985	ILMN_1670158	-0.786774	1.69415	0.974042	0.574943	1.88479	2.69548	-0.487021	0.487021
ILMN_1696537	DDIT4L	NM_145244.2	Homo sapiens DNA-damage-inducible transcript 4-like (DDIT4L), mRNA.	115265	ILMN_1696537	-0.45633	1.69657	0.919033	0.541701	1.70375	2.69548	-0.459516	0.459516
ILMN_1685194	CLDN10	NM_006984.3	Homo sapiens claudin 10 (CLDN10), transcript variant 2, mRNA.	9071	ILMN_1685194	-0.593149	1.69885	0.941659	0.554291	2.17435	2.69548	-0.47083	0.47083
ILMN_2412139	CABYR	NM_153768.1	Homo sapiens calcium binding tyrosine-(Y)-phosphorylation regulated (fibrousheathin 2) (CABYR), transcript variant 2, mRNA.	26256	ILMN_2412139	1.50664	1.70344	0.817984	0.480195	2.56829	2.69548	-0.408992	0.408992
ILMN_1665425	RPRM	NM_019845.2	Homo sapiens reprimo, TP53 dependent G2 arrest mediator candidate (RPRM), mRNA.	56475	ILMN_1665425	-0.87976	1.7087	0.887484	0.519393	5.39079	2.69548	-0.443742	0.443742
ILMN_1655614	DSP	NM_001008844.1	Homo sapiens desmoplakin (DSP), transcript variant 2, mRNA.	1832	ILMN_1655614	-1.16298	1.71542	0.883954	0.515299	1.84023	2.69548	-0.441977	0.441977
ILMN_1736546	SLC16A14	NM_152527.3	Homo sapiens solute carrier family 16, member 14 (monocarboxylic acid transporter 14) (SLC16A14), mRNA.	151473	ILMN_1736546	-0.126919	1.72617	0.861803	0.499257	3.18447	2.69548	-0.430901	0.430901
ILMN_1711988	KCNK12	NM_022055.1	Homo sapiens potassium channel, subfamily K, member 12 (KCNK12), mRNA.	56660	ILMN_1711988	-0.313837	1.72787	0.928351	0.537281	1.54672	2.69548	-0.464176	0.464176
ILMN_2377900	MAP1B	NM_032010.1	Homo sapiens microtubule-associated protein 1B (MAP1B), transcript variant 2, mRNA.	4131	ILMN_2377900	1.0545	1.76817	0.851006	0.481293	2.30258	2.69548	-0.425503	0.425503
ILMN_1775448	PFN2	NM_053024.2	Homo sapiens profilin 2 (PFN2), transcript variant 1, mRNA.	5217	ILMN_1775448	0.0848503	1.77126	0.85928	0.485124	2.02953	2.69548	-0.42964	0.42964
ILMN_1791726	TUBB3	NM_006086.2	Homo sapiens tubulin, beta 3 (TUBB3), mRNA.	10381	ILMN_1791726	0.181044	1.77747	1.05116	0.591377	2.21595	2.69548	-0.525578	0.525578
ILMN_2366192	FGL1	NM_201553.1	Homo sapiens fibrinogen-like 1 (FGL1), transcript variant 4, mRNA.	2267	ILMN_2366192	0.968414	1.7783	1.09136	0.61371	4.0397	2.69548	-0.54568	0.54568
ILMN_1725912	KLK12	NM_019598.2	Homo sapiens kallikrein-related peptidase 12 (KLK12), transcript variant 1, mRNA.	43849	ILMN_1725912	-0.204333	1.77992	1.17799	0.661825	9.80267	2.69548	-0.588997	0.588997
ILMN_1757387	UCHL1	NM_004181.3	Homo sapiens ubiquitin carboxyl-terminal esterase L1 (ubiquitin thiolesterase) (UCHL1), mRNA.	7345	ILMN_1757387	-0.0137758	1.80129	1.07586	0.59727	4.60212	2.69548	-0.537929	0.537929
ILMN_1682326	PCP4	NM_006198.2	Homo sapiens Purkinje cell protein 4 (PCP4), mRNA.	5121	ILMN_1682326	-0.617772	1.90652	1.35517	0.710809	4.24851	1.86233	-0.677587	0.677587
ILMN_1781400	SLC7A2	NM_003046.2	Homo sapiens solute carrier family 7 (cationic amino acid transporter, y+ system), member 2 (SLC7A2), transcript variant 2, mRNA.	6542	ILMN_1781400	0.121025	1.92907	1.19547	0.619714	2.97266	1.89682	-0.597735	0.597735
ILMN_1721818	CLDN10	NM_006984.3	Homo sapiens claudin 10 (CLDN10), transcript variant 2, mRNA.	9071	ILMN_1721818	-0.239115	1.97289	1.40446	0.711883	2.38978	1.06696	-0.702232	0.702232
ILMN_1748591	ODC1	NM_002539.1	Homo sapiens ornithine decarboxylase 1 (ODC1), mRNA.	4953	ILMN_1748591	-0.0479844	1.99258	1.08921	0.546631	3.76408	1.24913	-0.544603	0.544603
ILMN_1776516	ITPKA	NM_002220.1	Homo sapiens inositol 1,4,5-trisphosphate 3-kinase A (ITPKA), mRNA.	3706	ILMN_1776516	0.0881399	1.9984	1.28933	0.64518	3.69654	1.24913	-0.644664	0.644664
ILMN_1654065	ATOH8	NM_032827.3	Homo sapiens atonal homolog 8 (Drosophila) (ATOH8), mRNA.	84913	ILMN_1654065	-1.25176	2.09455	1.13444	0.541617	3.82962	0	-0.567221	0.567221
ILMN_2380938	SYT7	NM_004200.2	Homo sapiens synaptotagmin VII (SYT7), mRNA.	9066	ILMN_2380938	1.06301	2.12744	1.07799	0.506709	2.37113	0	-0.538996	0.538996
ILMN_2324421	TXNRD1	NM_182743.1	Homo sapiens thioredoxin reductase 1 (TXNRD1), transcript variant 4, mRNA.	7296	ILMN_2324421	0.829918	2.16777	1.05456	0.486472	3.24195	0	-0.52728	0.52728
ILMN_1759766	CTXN1	NM_206833.1	Homo sapiens cortexin 1 (CTXN1), mRNA.	404217	ILMN_1759766	0.000831789	2.18183	1.07927	0.494663	2.17052	0	-0.539636	0.539636
ILMN_1736096	DLL3	NM_016941.2	Homo sapiens delta-like 3 (Drosophila) (DLL3), transcript variant 1, mRNA.	10683	ILMN_1736096	-0.128462	2.2026	1.1326	0.514211	4.72079	0	-0.566302	0.566302
ILMN_2321153	MUC4	NM_018406.3	Homo sapiens mucin 4, cell surface associated (MUC4), transcript variant 1, mRNA.	4585	ILMN_2321153	0.821585	2.22569	1.23609	0.555374	2.29517	0	-0.618046	0.618046
ILMN_2315044	FGG	NM_000509.4	Homo sapiens fibrinogen gamma chain (FGG), transcript variant gamma-A, mRNA.	2266	ILMN_2315044	0.809234	2.25754	1.61374	0.714822	1.94136	0	-0.80687	0.80687
ILMN_1717056	TXNRD1	NM_003330.2	Homo sapiens thioredoxin reductase 1 (TXNRD1), transcript variant 1, mRNA.	7296	ILMN_1717056	-0.271435	2.30712	1.17871	0.510902	3.02171	0	-0.589357	0.589357
ILMN_1740426	RASD1	NM_016084.3	Homo sapiens RAS, dexamethasone-induced 1 (RASD1), mRNA.	51655	ILMN_1740426	-0.0988577	2.47122	1.64473	0.665556	2.79115	0	-0.822367	0.822367
ILMN_2065773	SCG5	NM_003020.1	Homo sapiens secretogranin V (7B2 protein) (SCG5), mRNA.	6447	ILMN_2065773	0.420362	2.60935	1.51976	0.582426	3.42933	0	-0.759878	0.759878
ILMN_1733519	HMGB3	NM_005342.2	Homo sapiens high-mobility group box 3 (HMGB3), mRNA.	3149	ILMN_1733519	-0.14342	2.72304	1.55038	0.569355	2.65734	0	-0.775188	0.775188
ILMN_1717261	HLA-DRB3	NM_022555.3	Homo sapiens major histocompatibility complex, class II, DR beta 3 (HLA-DRB3), mRNA.	3125	ILMN_1717261	-0.26969	-2.81301	-1.40302	0.49876	0.396286	0	0.701509	-0.701509
ILMN_1810942	CYP3A5	NM_000777.2	Homo sapiens cytochrome P450, family 3, subfamily A, polypeptide 5 (CYP3A5), mRNA.	1577	ILMN_1810942	0.313273	-2.72071	-1.64797	0.605715	0.158837	0	0.823986	-0.823986
ILMN_1694514	ZDHHC11	NM_024786.1	Homo sapiens zinc finger, DHHC-type containing 11 (ZDHHC11), mRNA.	79844	ILMN_1694514	-0.483069	-2.48032	-1.21973	0.491764	0.398697	0	0.609867	-0.609867
ILMN_1666536	VSIG2	NM_014312.3	Homo sapiens V-set and immunoglobulin domain containing 2 (VSIG2), mRNA.	23584	ILMN_1666536	-0.846061	-2.41472	-1.55051	0.64211	0.330877	0	0.775257	-0.775256
ILMN_1772537	SCTR	NM_002980.1	Homo sapiens secretin receptor (SCTR), mRNA.	6344	ILMN_1772537	0.0670887	-2.40553	-1.46923	0.610771	0.255356	0	0.734615	-0.734615
ILMN_1792404	TM4SF4	NM_004617.2	Homo sapiens transmembrane 4 L six family member 4 (TM4SF4), mRNA.	7104	ILMN_1792404	0.184495	-2.39151	-1.77204	0.740971	0.103586	0	0.886019	-0.886019
ILMN_1752451	CTSH	NM_004390.2	Homo sapiens cathepsin H (CTSH), transcript variant 1, mRNA.	1512	ILMN_1752451	-0.0350123	-2.36867	-1.28506	0.542526	0.341283	0	0.642532	-0.642532
ILMN_1803528	LRRC31	NM_024727.1	Homo sapiens leucine rich repeat containing 31 (LRRC31), mRNA.	79782	ILMN_1803528	0.266208	-2.25356	-1.14437	0.507804	0.433542	0	0.572184	-0.572184
ILMN_1795190	CLDN2	NM_020384.2	Homo sapiens claudin 2 (CLDN2), mRNA.	9075	ILMN_1795190	0.204705	-2.17695	-1.47605	0.678035	0.241596	0	0.738023	-0.738023
ILMN_1685387	PIGR	NM_002644.2	Homo sapiens polymeric immunoglobulin receptor (PIGR), mRNA.	5284	ILMN_1685387	-0.590419	-2.1679	-1.53618	0.708603	0.468772	0	0.76809	-0.76809
ILMN_1723123	FGFR3	NM_000142.2	Homo sapiens fibroblast growth factor receptor 3 (achondroplasia, thanatophoric dwarfism) (FGFR3), transcript variant 1, mRNA.	2261	ILMN_1723123	-0.228593	-2.13319	-1.37115	0.642768	0.469853	0	0.685573	-0.685573
ILMN_2390853	CTSH	NM_004390.2	Homo sapiens cathepsin H (CTSH), transcript variant 1, mRNA.	1512	ILMN_2390853	1.15202	-2.07769	-0.992546	0.477715	0.508627	0	0.496273	-0.496273
ILMN_2096372	ALDH1A1	NM_000689.3	Homo sapiens aldehyde dehydrogenase 1 family, member A1 (ALDH1A1), mRNA.	216	ILMN_2096372	0.453868	-2.06311	-1.12868	0.547074	0.391988	0	0.564338	-0.564338
ILMN_1655347	SCGB1A1	NM_003357.3	Homo sapiens secretoglobin, family 1A, member 1 (uteroglobin) (SCGB1A1), mRNA.	7356	ILMN_1655347	-1.17501	-2.04479	-1.79302	0.876873	0.657542	0	0.89651	-0.89651
ILMN_2066066	HLA-DRB6	NR_001298.1	Homo sapiens major histocompatibility complex, class II, DR beta 6 (pseudogene) (HLA-DRB6) on chromosome 6.	3128	ILMN_2066066	0.424442	-2.02411	-0.959355	0.473964	0.541656	0	0.479677	-0.479677
ILMN_2186137	RRAD	NM_004165.1	Homo sapiens Ras-related associated with diabetes (RRAD), mRNA.	6236	ILMN_2186137	0.642162	-2.01362	-0.990855	0.492077	0.40527	0	0.495428	-0.495428
ILMN_1741768	TMPRSS3	NM_032405.1	Homo sapiens transmembrane protease, serine 3 (TMPRSS3), transcript variant D, mRNA.	64699	ILMN_1741768	-0.0823263	-1.98461	-0.929816	0.468513	0.441139	0	0.464908	-0.464908
ILMN_1666206	GSDML	NM_018530.1	Homo sapiens gasdermin-like (GSDML), mRNA.	55876	ILMN_1666206	-0.855341	-1.96642	-0.978089	0.497395	0.537919	0	0.489044	-0.489044
ILMN_1753449	CST1	NM_001898.2	Homo sapiens cystatin SN (CST1), mRNA.	1469	ILMN_1753449	-0.0267921	-1.94089	-1.43844	0.741124	0.242025	0	0.719219	-0.719219
ILMN_1776519	RAP1GA1	NM_002885.1	Homo sapiens RAP1 GTPase activating protein (RAP1GAP), mRNA.	5909	ILMN_1776519	0.0897899	-1.93459	-1.05214	0.543859	0.537258	0	0.526072	-0.526072
ILMN_1804798	BEXL1	XM_936467.1	PREDICTED: Homo sapiens brain expressed X-linked-like 1 (BEXL1), mRNA.	56271	ILMN_1804798	0.277092	-1.91312	-0.913018	0.47724	0.505345	0	0.456509	-0.456509
ILMN_2066060	HLA-DRB6	NR_001298.1	Homo sapiens major histocompatibility complex, class II, DR beta 6 (pseudogene) (HLA-DRB6) on chromosome 6.	3128	ILMN_2066060	0.422447	-1.90994	-1.26041	0.659922	0.405688	0	0.630207	-0.630207
ILMN_1694034	LGALS4	NM_006149.2	Homo sapiens lectin, galactoside-binding, soluble, 4 (galectin 4) (LGALS4), mRNA.	3960	ILMN_1694034	-0.492023	-1.90749	-1.39828	0.73305	0.36945	0	0.699142	-0.699142
ILMN_1660086	MYH11	NM_002474.1	Homo sapiens myosin, heavy polypeptide 11, smooth muscle (MYH11), transcript variant SM1, mRNA.	4629	ILMN_1660086	-0.956948	-1.90452	-1.07329	0.56355	0.530579	0	0.536646	-0.536646
ILMN_1715715	CEBPA	NM_004364.2	Homo sapiens CCAAT/enhancer binding protein (C/EBP), alpha (CEBPA), mRNA.	1050	ILMN_1715715	-0.282524	-1.88838	-0.914746	0.484408	0.534804	0	0.457373	-0.457373
ILMN_1666078	HLA-H	NR_001434.1	Homo sapiens major histocompatibility complex, class I, H (pseudogene) (HLA-H) on chromosome 6.	3136	ILMN_1666078	-0.864851	-1.88227	-0.941153	0.500008	0.545933	0	0.470576	-0.470576
ILMN_2175317	CYP4X1	NM_178033.1	Homo sapiens cytochrome P450, family 4, subfamily X, polypeptide 1 (CYP4X1), mRNA.	260293	ILMN_2175317	0.613688	-1.87408	-0.955589	0.509898	0.520256	0	0.477795	-0.477795
ILMN_2302757	FCGBP	NM_003890.1	Homo sapiens Fc fragment of IgG binding protein (FCGBP), mRNA.	8857	ILMN_2302757	0.781374	-1.83292	-1.22221	0.666809	0.57905	1.31318	0.611103	-0.611103
ILMN_2192072	MMP7	NM_002423.3	Homo sapiens matrix metallopeptidase 7 (matrilysin, uterine) (MMP7), mRNA.	4316	ILMN_2192072	0.656844	-1.78924	-1.22304	0.683552	0.518472	1.08966	0.611519	-0.611519
ILMN_1808713	HSD17B2	NM_002153.1	Homo sapiens hydroxysteroid (17-beta) dehydrogenase 2 (HSD17B2), mRNA.	3294	ILMN_1808713	0.30231	-1.7754	-0.976667	0.550111	0.205803	1.08966	0.488334	-0.488334
ILMN_1724686	CLDN1	NM_021101.3	Homo sapiens claudin 1 (CLDN1), mRNA.	9076	ILMN_1724686	-0.218085	-1.77524	-0.947823	0.533912	0.459527	1.08966	0.473912	-0.473912
ILMN_1668052	FOXA2	NM_021784.3	Homo sapiens forkhead box A2 (FOXA2), transcript variant 1, mRNA.	3170	ILMN_1668052	-0.819198	-1.76557	-1.11591	0.632038	0.592836	1.08966	0.557954	-0.557954
ILMN_1721549	PLA2G1B	NM_000928.2	Homo sapiens phospholipase A2, group IB (pancreas) (PLA2G1B), mRNA.	5319	ILMN_1721549	-0.240852	-1.76407	-1.08183	0.613262	0.301752	1.08966	0.540917	-0.540917
ILMN_1761464	CD74	NM_001025159.1	Homo sapiens CD74 molecule, major histocompatibility complex, class II invariant chain (CD74), transcript variant 1, mRNA.	972	ILMN_1761464	0.00897412	-1.76034	-0.927058	0.526637	0.557631	1.08966	0.463529	-0.463529
ILMN_1655261	C12orf46	NM_152321.1	Homo sapiens endoplasmic reticulum protein 27 kDa (ERP27), mRNA.	121506	ILMN_1655261	-1.18852	-1.74113	-0.902707	0.518459	0.517263	0.984887	0.451354	-0.451354
ILMN_2389054	CLDN18	NM_016369.3	Homo sapiens claudin 18 (CLDN18), transcript variant 1, mRNA.	51208	ILMN_2389054	1.11866	-1.73423	-1.18581	0.683766	0.18004	0.984887	0.592904	-0.592904
ILMN_1728787	AGR3	NM_176813.3	Homo sapiens anterior gradient homolog 3 (Xenopus laevis) (AGR3), mRNA.	155465	ILMN_1728787	-0.183877	-1.73166	-1.08078	0.624129	0.508862	0.984887	0.54039	-0.540391
ILMN_1803788	LGALS3	NM_002306.1	Homo sapiens lectin, galactoside-binding, soluble, 3 (galectin 3) (LGALS3), mRNA.	3958	ILMN_1803788	0.268039	-1.72502	-0.917508	0.531881	0.628043	0.984887	0.458754	-0.458754
ILMN_1742618	XAF1	NM_199139.1	Homo sapiens XIAP associated factor-1 (XAF1), transcript variant 2, mRNA.	54739	ILMN_1742618	-0.079041	-1.70375	-0.864858	0.507621	0.588611	0.966304	0.432429	-0.432429
ILMN_2130525	TSPAN13	NM_014399.3	Homo sapiens tetraspanin 13 (TSPAN13), mRNA.	27075	ILMN_2130525	0.523844	-1.67642	-0.843233	0.502996	0.624007	2.2267	0.421617	-0.421617
ILMN_1760062	IFI44	NM_006417.2	Homo sapiens interferon-induced protein 44 (IFI44), mRNA.	10561	ILMN_1760062	0.00411293	-1.66333	-0.864549	0.519769	0.540599	2.2267	0.432275	-0.432275
ILMN_2181892	BEX2	NM_032621.2	Homo sapiens brain expressed X-linked 2 (BEX2), mRNA.	84707	ILMN_2181892	0.630411	-1.66177	-0.828451	0.498534	0.556099	2.2267	0.414226	-0.414226
ILMN_1651282	COL17A1	NM_130778.1	Homo sapiens collagen, type XVII, alpha 1 (COL17A1), transcript variant short, mRNA.	1308	ILMN_1651282	-1.82876	-1.64501	-1.00846	0.613039	0.319093	2.2267	0.504228	-0.504228
ILMN_1657373	LEPREL1	NM_018192.2	Homo sapiens leprecan-like 1 (LEPREL1), mRNA.	55214	ILMN_1657373	-1.03375	-1.64092	-1.00524	0.612606	0.480322	2.2267	0.50262	-0.50262
ILMN_1675448	ZFP36L1	NM_004926.2	Homo sapiens zinc finger protein 36, C3H type-like 1 (ZFP36L1), mRNA.	677	ILMN_1675448	-0.742367	-1.63863	-0.857902	0.523548	0.641071	2.2267	0.428951	-0.428951
ILMN_2399463	VAV3	NM_006113.4	Homo sapiens vav 3 guanine nucleotide exchange factor (VAV3), transcript variant 1, mRNA.	10451	ILMN_2399463	1.24943	-1.62459	-0.829892	0.510831	0.525729	2.2267	0.414946	-0.414946
ILMN_1815895	LOC649143	XM_944822.1	PREDICTED: Homo sapiens similar to HLA class II histocompatibility antigen, DRB1-9 beta chain precursor (MHC class I antigen DRB1*9) (DR-9) (DR9), transcript variant 2 (LOC649143), mRNA.	649143	ILMN_1815895	0.349136	-1.6148	-1.06515	0.659619	0.491271	2.2267	0.532577	-0.532577
ILMN_1791123	TMPRSS2	NM_005656.2	Homo sapiens transmembrane protease, serine 2 (TMPRSS2), mRNA.	7113	ILMN_1791123	0.174247	-1.61355	-0.810533	0.502328	0.544428	2.2267	0.405266	-0.405266
ILMN_1801307	TNFSF10	NM_003810.2	Homo sapiens tumor necrosis factor (ligand) superfamily, member 10 (TNFSF10), mRNA.	8743	ILMN_1801307	0.251815	-1.61161	-0.805318	0.499696	0.628825	2.2267	0.402659	-0.402659
ILMN_1781149	INMT	NM_006774.4	Homo sapiens indolethylamine N-methyltransferase (INMT), mRNA.	11185	ILMN_1781149	0.119357	-1.6078	-0.829905	0.516175	0.512688	2.2267	0.414952	-0.414952
ILMN_1685403	MMP7	NM_002423.3	Homo sapiens matrix metallopeptidase 7 (matrilysin, uterine) (MMP7), mRNA.	4316	ILMN_1685403	-0.587803	-1.60697	-1.05567	0.656936	0.561486	2.2267	0.527837	-0.527837
ILMN_1709348	ALDH1A1	NM_000689.3	Homo sapiens aldehyde dehydrogenase 1 family, member A1 (ALDH1A1), mRNA.	216	ILMN_1709348	-0.330762	-1.60479	-0.895909	0.558271	0.493648	2.2267	0.447954	-0.447954
ILMN_1752592	HLA-DRB4	NM_021983.4	Homo sapiens major histocompatibility complex, class II, DR beta 4 (HLA-DRB4), mRNA.	3126	ILMN_1752592	-0.0333974	-1.60142	-0.893702	0.558069	0.63707	2.2267	0.446851	-0.446851
ILMN_1798975	EGFR	NM_005228.3	Homo sapiens epidermal growth factor receptor (erythroblastic leukemia viral (v-erb-b) oncogene homolog, avian) (EGFR), transcript variant 1, mRNA.	1956	ILMN_1798975	0.235969	-1.58713	-0.763049	0.480774	0.499622	2.16398	0.381525	-0.381525
ILMN_1679666	SCGB3A1	NM_052863.2	Homo sapiens secretoglobin, family 3A, member 1 (SCGB3A1), mRNA.	92304	ILMN_1679666	-0.667359	-1.58412	-1.33673	0.843831	0.481989	2.16398	0.668366	-0.668366
ILMN_1659215	CYP4B1	NM_000779.2	Homo sapiens cytochrome P450, family 4, subfamily B, polypeptide 1 (CYP4B1), mRNA.	1580	ILMN_1659215	-0.976383	-1.56041	-1.00998	0.647252	0.324683	2.10469	0.50499	-0.50499
ILMN_1672389	CRYZ	NM_001889.2	Homo sapiens crystallin, zeta (quinone reductase) (CRYZ), mRNA.	1429	ILMN_1672389	-0.767889	-1.55954	-0.776257	0.497748	0.609739	2.10469	0.388129	-0.388129
ILMN_1805466	SOX9	NM_000346.2	Homo sapiens SRY (sex determining region Y)-box 9 (campomelic dysplasia, autosomal sex-reversal) (SOX9), mRNA.	6662	ILMN_1805466	0.282317	-1.54606	-0.803917	0.519978	0.692399	2.07625	0.401959	-0.401959
ILMN_2233539	SLC39A8	NM_022154.5	Homo sapiens solute carrier family 39 (zinc transporter), member 8 (SLC39A8), mRNA.	64116	ILMN_2233539	0.724265	-1.53399	-0.800243	0.521673	0.548597	2.52909	0.400121	-0.400121
ILMN_1689004	TNFRSF12A	NM_016639.1	Homo sapiens tumor necrosis factor receptor superfamily, member 12A (TNFRSF12A), mRNA.	51330	ILMN_1689004	-0.5564	-1.52227	-0.757621	0.497691	0.586087	2.52909	0.378811	-0.378811
ILMN_1693270	SUSD2	NM_019601.3	Homo sapiens sushi domain containing 2 (SUSD2), mRNA.	56241	ILMN_1693270	-0.503659	-1.51832	-0.985725	0.649222	0.501998	2.52909	0.492863	-0.492863
ILMN_2333670	RNASE1	NM_198235.1	Homo sapiens ribonuclease, RNase A family, 1 (pancreatic) (RNASE1), transcript variant 1, mRNA.	6035	ILMN_2333670	0.851974	-1.51395	-0.848027	0.560142	0.620552	2.52909	0.424014	-0.424014
ILMN_1696284	CLDN18	NM_016369.3	Homo sapiens claudin 18 (CLDN18), transcript variant 1, mRNA.	51208	ILMN_1696284	-0.460836	-1.51287	-1.24376	0.822122	0.221676	2.52909	0.621881	-0.621881
ILMN_1808405	HLA-DQA1	XM_936120.1	PREDICTED: Homo sapiens major histocompatibility complex, class II, DQ alpha 1, transcript variant 2 (HLA-DQA1), mRNA.	3117	ILMN_1808405	0.29857	-1.51205	-0.869387	0.574973	0.593137	2.52909	0.434694	-0.434694
ILMN_1694325	NFIX	NM_002501.2	Homo sapiens nuclear factor I/X (CCAAT-binding transcription factor) (NFIX), mRNA.	4784	ILMN_1694325	-0.48753	-1.51128	-0.807899	0.534579	0.551683	2.52909	0.403949	-0.403949
ILMN_1738401	FOXC1	NM_001453.1	Homo sapiens forkhead box C1 (FOXC1), mRNA.	2296	ILMN_1738401	-0.113642	-1.47303	-0.770738	0.523234	0.687964	3.20088	0.385369	-0.385369
ILMN_1795183	RNASE1	NM_198232.1	Homo sapiens ribonuclease, RNase A family, 1 (pancreatic) (RNASE1), transcript variant 3, mRNA.	6035	ILMN_1795183	0.203029	-1.4585	-0.819337	0.561766	0.587429	3.07285	0.409668	-0.409668
ILMN_1695311	HLA-DMA	NM_006120.2	Homo sapiens major histocompatibility complex, class II, DM alpha (HLA-DMA), mRNA.	3108	ILMN_1695311	-0.476426	-1.45803	-0.704149	0.482946	0.658708	3.07285	0.352075	-0.352075
ILMN_2326712	BACE2	NM_138991.1	Homo sapiens beta-site APP-cleaving enzyme 2 (BACE2), transcript variant c, mRNA.	25825	ILMN_2326712	0.834239	-1.43626	-0.753829	0.524854	0.739208	3.5147	0.376914	-0.376914
ILMN_2173291	CYP4B1	NM_000779.2	Homo sapiens cytochrome P450, family 4, subfamily B, polypeptide 1 (CYP4B1), mRNA.	1580	ILMN_2173291	0.600159	-1.4164	-0.84876	0.599237	0.380802	3.48057	0.42438	-0.42438
ILMN_1707286	FLJ22662	NM_024829.4	Homo sapiens hypothetical protein FLJ22662 (FLJ22662), mRNA.	79887	ILMN_1707286	-0.342167	-1.40011	-0.717519	0.512473	0.546876	3.82909	0.35876	-0.35876
ILMN_1797744	CGI-38	NM_015964.2	Homo sapiens tubulin polymerization-promoting protein family member 3 (TPPP3), mRNA.	51673	ILMN_1797744	0.225453	-1.39086	-0.71106	0.511238	0.457594	4.22869	0.35553	-0.35553
ILMN_2173611	MT1E	NM_175617.3	Homo sapiens metallothionein 1E (MT1E), mRNA.	4493	ILMN_2173611	0.605697	-1.38926	-0.680626	0.489921	0.615667	4.22869	0.340313	-0.340313
ILMN_2169383	REG4	NM_032044.2	Homo sapiens regenerating islet-derived family, member 4 (REG4), mRNA.	83998	ILMN_2169383	0.592018	-1.38424	-0.960434	0.693836	0.0609237	4.19025	0.480217	-0.480217
ILMN_2370573	XAF1	NM_199139.1	Homo sapiens XIAP associated factor-1 (XAF1), transcript variant 2, mRNA.	54739	ILMN_2370573	0.98794	-1.34383	-0.652938	0.485878	0.719892	4.85651	0.326469	-0.326469

## Sheet: IlluminaCohort
reporterId	geneSymbol	LocusLink	Isoform	Expected.score..dExp.	Observed.score.d.	Numerator.r.	Denominator..s.s0.	Fold.change.Unlogged.	q.value....	never.smoker.centroid	smoker.centroid
ILMN_1766551	CPA3	1359	S	0.369693	-2.13515	-1.56035	0.730792	0.331013	0	1.11805	-0.442299
ILMN_1676256	TPSAB1	7177	S	-0.280921	-2.1237	-1.58348	0.745623	0.361388	0	1.13574	-0.447736
ILMN_1790529	LUM	4060	S	-0.721356	-2.07936	-1.4972	0.72003	0.406795	0	1.07289	-0.424307
ILMN_1892403	SNORD13	NA	S	-1.02925	-2.05925	-1.47322	0.715418	0.315177	0	1.06824	-0.40498
ILMN_1687848	C7	730	S	0.0940428	-1.99128	-1.50295	0.754764	0.352203	4.43489	1.04431	-0.458636
ILMN_1725276	C4orf7	260436	S	-0.259611	-1.86269	-1.32964	0.713828	0.225671	4.43489	0.969298	-0.360343
ILMN_1766914	MFAP4	4239	S	-0.0294096	-1.83805	-1.41125	0.767797	0.439707	4.43489	0.958457	-0.452794
ILMN_1741648	HLA-DQB2	3120	S	0.597708	-1.83788	-1.91272	1.04072	0.283197	4.43489	1.35156	-0.561154
ILMN_1724686	CLDN1	9076	S	-0.229008	-1.83732	-1.38176	0.752054	0.420118	4.43489	0.972012	-0.409751
ILMN_1769129	CCL19	6363	S	1.05547	-1.81327	-1.54826	0.853852	0.242478	4.43489	1.09299	-0.455268
ILMN_2169801	TPSAB1	7177	S	-0.278538	-1.79782	-1.33987	0.745275	0.393879	4.43489	0.965859	-0.374011
ILMN_1782939	ALB	213	S	0.383864	-1.76581	-1.48323	0.839972	0.0381209	4.43489	1.10705	-0.376172
ILMN_1688423	FCER1A	2205	S	-0.379872	-1.75469	-1.3027	0.742407	0.348356	4.43489	0.921383	-0.381313
ILMN_1712305	CYBRD1	79901	S	0.367325	-1.74092	-1.20487	0.692086	0.486249	4.43489	0.80986	-0.395006
ILMN_2376205	LTB	4050	A	0.0389128	-1.73451	-1.30451	0.752088	0.4116	4.43489	0.955139	-0.349368
ILMN_1780349	TPR	7175	S	0.115207	-1.69861	-1.23259	0.725648	0.349551	4.43489	0.829555	-0.403035
ILMN_1660086	MYH11	4629	A	0.362696	-1.6856	-1.26996	0.753419	0.544829	4.43489	0.822507	-0.447456
ILMN_1669046	FOXQ1	94234	S	0.529511	-1.65145	-1.65476	1.00201	0.57275	4.43489	1.14417	-0.510588
ILMN_1661266	HLA-DQB1	3119	S	-0.0831535	-1.64922	-1.40655	0.852854	0.454739	4.43489	1.00866	-0.397889
ILMN_2188862	GDF15	9518	S	-0.215041	-1.64836	-1.29491	0.785575	0.552276	4.43489	0.901696	-0.393211
ILMN_1651958	MGP	4256	S	-0.959971	-1.63551	-1.15584	0.706713	0.462493	4.43489	0.799456	-0.35638
ILMN_1731206	NKD2	85409	S	0.610717	-1.62465	-1.14501	0.704775	0.515321	4.43489	0.823824	-0.321188
ILMN_2415786	CD96	10225	A	0.417441	-1.61507	-1.16922	0.723948	0.246725	4.43489	0.842984	-0.326241
ILMN_1794501	HAS3	3038	I	-0.133837	-1.59776	-1.33067	0.832836	0.575126	4.43489	0.935767	-0.394901
ILMN_1735499	DCBLD2	131566	S	0.284229	-1.58277	-1.14397	0.72276	0.465199	4.43489	0.828753	-0.315213
ILMN_1815895	LOC649143	649143	A	0.15091	-1.57993	-1.45311	0.919731	0.572218	4.43489	1.03688	-0.416235
ILMN_1664464	PTGDS	5730	S	-0.503302	-1.5795	-1.34667	0.852587	0.404595	4.43489	0.9523	-0.394366
ILMN_1672536	FBLN1	2192	I	-0.49098	-1.57084	-1.13897	0.725072	0.534368	4.43489	0.815621	-0.32335
ILMN_1693270	SUSD2	56241	S	0.0772453	-1.56721	-1.54482	0.985718	0.49892	4.43489	1.09145	-0.453377
ILMN_1720282	NQO1	1728	A	-0.102692	1.40867	1.09909	0.780229	2.22665	5.75874	-0.794634	0.304454
ILMN_1773262	ESM1	11082	S	0.108952	1.41079	1.0133	0.718245	1.54184	5.75874	-0.733713	0.279582
ILMN_2363165	TACC2	10579	A	-0.894657	1.41414	1.08413	0.766631	2.75497	5.75874	-0.847094	0.237032
ILMN_1803073	DNAJC12	56521	I	0.0197716	1.42027	1.30746	0.920572	3.72613	5.75874	-0.930525	0.376939
ILMN_1772312	BARX1	56033	S	0.429704	1.43372	1.19741	0.835181	3.9021	5.75874	-0.959279	0.238134
ILMN_2380938	SYT7	9066	A	-0.210497	1.43988	1.22221	0.848828	3.04025	5.75874	-0.877546	0.344662
ILMN_1748591	ODC1	4953	S	0.14885	1.44439	1.1754	0.813766	3.46677	5.75874	-0.870179	0.305216
ILMN_2324421	TXNRD1	7296	A	0.800938	1.44466	1.07857	0.746587	2.47825	5.75874	-0.769824	0.308744
ILMN_1742620	GLULD1	51557	S	-0.0659835	1.44756	1.12201	0.775101	3.03223	5.75874	-0.792035	0.329973
ILMN_1732066	CKMT1A	548596	S	0.540847	1.44812	1.10993	0.766462	3.00296	5.75874	-0.819606	0.290322
ILMN_1713124	AKR1C3	8644	S	-0.107138	1.45011	1.39873	0.96457	3.27755	5.75874	-1.01171	0.387018
ILMN_1715476	LOC649970	649970	S	0.0240936	1.45639	1.23716	0.849472	3.22331	5.75874	-0.934857	0.302307
ILMN_2412139	CABYR	26256	A	0.434642	1.46711	1.24538	0.848865	4.065	5.75874	-0.849654	0.395722
ILMN_1770678	CBX2	84733	I	-0.264266	1.4861	1.10027	0.740376	2.54964	5.75874	-0.767601	0.332672
ILMN_1908918	NA	NA	S	-0.16306	1.49426	1.39558	0.933959	7.56648	5.75874	-1.06913	0.326446
ILMN_1714730	UBE2C	11065	A	-0.372012	1.49428	1.18126	0.790521	1.73149	5.75874	-0.778397	0.402865
ILMN_1757387	UCHL1	7345	S	-0.568557	1.49597	1.43717	0.960696	5.80312	5.75874	-1.08071	0.356464
ILMN_1678904	ENO3	2027	A	-0.611371	1.50346	1.219	0.810792	3.64145	5.75874	-0.83919	0.379807
ILMN_2353161	MSLN	10232	A	0.328733	1.51488	1.7611	1.16254	4.51034	5.75874	-1.41807	0.343031
ILMN_2301083	UBE2C	11065	A	-0.626507	1.51968	1.23277	0.811206	1.78881	5.75874	-0.816699	0.416071
