# Supplementary material for: Relation between smoking history and gene expression profiles in lung adenocarcinomas
Source: BMC Med Genomics. 2012 Jun 7;5:22. doi: 10.1186/1755-8794-5-22 (PMC3447685; doi:10.1186/1755-8794-5-22)
Supplement: Additional file 2 — Table S2. Fraction of smokers, subdivided also into current and former status, classified as never-smokers by classifiers derived from supervised analysis of seven AC data sets. An Excel file, Table S2, describing the fraction of true smokers overall, current smokers, and former smokers classified as never-smokers by classifiers derived from supervised analysis of seven AC data sets. [file 1755-8794-5-22-S2.xls]

## Sheet: Table S2
Table S2. Fraction of smokers classified as never-smokers by classifiers derived from supervised analysis.
	Fraction of smokers classified as never-smokers when centroids applied to
	DCC	GSE10072	GSE11969	GSE12667	GSE32863	Beer	IlluminaCohort
DCC_centroid	0.386667	0.285714	0.533333	0.372093	0.241379	0.5	0.37037
GSE10072_centroid	0.41	0.142857	0.444444	0.372093	0.241379	0.388889	0.222222
GSE11969_centroid	0.4	0.404762	0.266667	0.325581	0.517241	0.458333	0.37037
GSE12667_centroid	0.443333	0.357143	0.533333	0.325581	0.413793	0.486111	0.37037
GSE32863_centroid	0.433333	0.357143	0.466667	0.302326	0.137931	0.513889	0.333333
Beer_centroid	0.436667	0.333333	0.533333	0.418605	0.310345	0.388889	0.259259
IlluminaCohort_centroid	0.496667	0.404762	0.6	0.534884	0.37931	0.527778	0.296296
Fraction of current smokers classified as never-smokers by classifiers derived from supervised analysis.
	DCC	GSE10072	GSE11969	GSE12667	GSE32863	Beer_2002	IlluminaCohort
DCC_centroid	0.3125	0.125	NA	0.333333	0.241379	NA	0.384615
GSE10072_centroid	0.34375	0.0416667	NA	0.388889	0.241379	NA	0.153846
GSE11969_centroid	0.375	0.333333	NA	0.333333	0.517241	NA	0.384615
GSE12667_centroid	0.28125	0.208333	NA	0.222222	0.413793	NA	0.384615
GSE32863_centroid	0.28125	0.166667	NA	0.277778	0.137931	NA	0.307692
Beer_2002_centroid	0.4375	0.208333	NA	0.444444	0.310345	NA	0.0769231
IlluminaCohort_centroid	0.21875	0.291667	NA	0.5	0.37931	NA	0.307692
Fraction of former smokers classified as never-smokers by classifiers derived from supervised analysis.
	DCC	GSE10072	GSE11969	GSE12667	GSE32863	Beer_2002	IlluminaCohort
DCC_centroid	0.395522	0.5	NA	0.4	NA	NA	0.357143
GSE10072_centroid	0.41791	0.277778	NA	0.36	NA	NA	0.285714
GSE11969_centroid	0.402985	0.5	NA	0.32	NA	NA	0.357143
GSE12667_centroid	0.462687	0.555556	NA	0.4	NA	NA	0.357143
GSE32863_centroid	0.451493	0.611111	NA	0.32	NA	NA	0.357143
Beer_2002_centroid	0.436567	0.5	NA	0.4	NA	NA	0.428571
IlluminaCohort_centroid	0.529851	0.555556	NA	0.56	NA	NA	0.285714
