# Supplementary material for: Relation between smoking history and gene expression profiles in lung adenocarcinomas
Source: BMC Med Genomics. 2012 Jun 7;5:22. doi: 10.1186/1755-8794-5-22 (PMC3447685; doi:10.1186/1755-8794-5-22)
Supplement: Additional file 4 — Table S3. Functional analysis of AC1/AC2 gene signature derived from unsupervised analysis, and the classifier derived from supervised analysis of the DCC data set using LitVAn and IPA. An Excel file, Table S3, showing results from Functional analysis of AC1/AC2 gene signature derived from unsupervised analysis, and the classifier derived from supervised analysis of the DCC data set using LitVAn and IPA. [file 1755-8794-5-22-S4.xls]

## Sheet: Table S3
Table S3. Functional analysis of the AC1 / AC2 gene signature and the DCC derived classifier using LitVAn and IPA.
AC1 / AC2 gene signature
LitVAn analysis of genes overexpressed in AC1		LitVAn analysis of genes with lower expression in AC1 compared to AC2
Significant LitVAn Term	TF*IDF	Significant LitVAn Term	TF*IDF
invasion	563.108	fibrinogen	658.639
hla	531.456	prostatate	642.794
endothelial	474.709
inflammatory	457.852
mhc	420.673
monocyte	393.54
macrophag	354.009
inflammation	348.45
metastasis	338.049
Ingenuity Canonical Pathways AC1 / AC2 signature	-log(p-value)	p-value	Ratio	Molecules
Antigen Presentation Pathway	9.1E00	0.000111666	1.86E-01	HLA-DRB4, CD74, HLA-DPA1, HLA-B, HLA-DOA, HLA-DQA1, HLA-DRA, HLA-DRB3 (includes others)
Allograft Rejection Signaling	9E00	0.00012341	1.36E-01	HLA-DRB4, HLA-DQB1 (includes others), HLA-DPA1, HLA-B, HLA-DOA, HLA-DQA1, HLA-DRA, HLA-DRB3 (includes others)
Cytotoxic T Lymphocyte-mediated Apoptosis of Target Cells	8.64E00	0.000176887	1.54E-01	HLA-DRB4, HLA-DQB1 (includes others), HLA-DPA1, HLA-B, HLA-DOA, HLA-DQA1, HLA-DRA, HLA-DRB3 (includes others)
OX40 Signaling Pathway	8.24E00	0.000263884	1.31E-01	HLA-DRB4, HLA-DQB1 (includes others), HLA-DPA1, HLA-B, HLA-DOA, HLA-DQA1, HLA-DRA, HLA-DRB3 (includes others)
Cdc42 Signaling	5.06E00	0.00634556	5.63E-02	HLA-DRB4, HLA-DQB1 (includes others), HLA-DPA1, HLA-B, HLA-DOA, HLA-DQA1, HLA-DRA, HLA-DRB3 (includes others)
Autoimmune Thyroid Disease Signaling	5.05E00	0.00640933	9.43E-02	HLA-DQB1 (includes others), HLA-B, HLA-DOA, HLA-DQA1, HLA-DRA
Graft-versus-Host Disease Signaling	4.75E00	0.0086517	1.09E-01	HLA-DQB1 (includes others), HLA-B, HLA-DOA, HLA-DQA1, HLA-DRA
Dendritic Cell Maturation	4.54E00	0.0106734	4.65E-02	HLA-DRB4, HLA-DQB1 (includes others), HLA-B, HLA-DOA, HLA-DQA1, HLA-DRA, IRF8, HLA-DRB3 (includes others)
B Cell Development	4.35E00	0.0129068	1.33E-01	HLA-DQB1 (includes others), HLA-DOA, HLA-DQA1, HLA-DRA
Type I Diabetes Mellitus Signaling	3.66E00	0.0257325	5.26E-02	HLA-DQB1 (includes others), CPE, HLA-B, HLA-DOA, HLA-DQA1, HLA-DRA
Extrinsic Prothrombin Activation Pathway	3.52E00	0.0295994	1.88E-01	FGB, FGG, FGA
Nur77 Signaling in T Lymphocytes	3.23E00	0.0395575	7.02E-02	HLA-DQB1 (includes others), HLA-DOA, HLA-DQA1, HLA-DRA
Crosstalk between Dendritic Cells and Natural Killer Cells	3.04E00	0.0478349	5.43E-02	HLA-DRB4, CD69, HLA-B, HLA-DRA, HLA-DRB3 (includes others)
Atherosclerosis Signaling	3.01E00	0.0492917	4.95E-02	PLA2G10, VCAM1, PLA2G4A, LPL, TPSAB1/TPSB2
DCC derived Classifier
LitVAn analysis of genes overexpressed in the DCC classifier		LitVAn analysis of genes with lower expression in the DCC classifier
		Significant LitVAn Term	TF*IDF
mitot	2994.45	invasion	1854.32
mitosis	2678.95
spindle	2527.19
cyclin	2433.37
checkpoint	2112.48
p53	1633.57
aurora	1624.74
kinetochor	1523.75
anaphase	1477.11
nocodazol	1424.91
Ingenuity Canonical Pathways DCC classifier	-log(p-value)	p-value	Ratio	Molecules
Linoleic Acid Metabolism	3.74E00	0.0237541	3.08E-01	CYP3A5,PLA2G1B,CYP3A7,LCAT,FADS1,CYP2B6,FADS2,CYP4B1,CYP1B1
Androgen and Estrogen Metabolism	3.74E00	0.0237541	1E-01	SRD5A3,AKR1C1/AKR1C2,HSD3B1,HSD11B2,UGT2B15,ARSD,HSD17B6,ARSJ,UGT2B4
Allograft Rejection Signaling	3.52E00	0.0295994	3.75E-01	HLA-DMA,IGHG1,HLA-DQB2,HLA-DQB1,HLA-DRB1,HLA-DPB1,GZMB
Hematopoiesis from Pluripotent Stem Cells	3.52E00	0.0295994	5.71E-02	IGHM,IGHG1,LIF,IGL@,IGKC,IL6,IL8
LXR/RXR Activation	3.49E00	0.0305009	1.38E-01	TTR,LCAT,APOH,SAA1,C4B (includes others),FASN,ORM1/ORM2,SCD,S100A8,FGA,APOD,IL6,IL1R2
B Cell Development	3.48E00	0.0308074	1.33E-01	IGHM,HLA-DMA,HLA-DQB1,HLA-DRB1,IGL@,IGKC
Metabolism of Xenobiotics by Cytochrome P450	3.37E00	0.0343896	1.33E-01	CYP3A5,AKR1C1/AKR1C2,CYP3A7,CYP2B6,UGT2B15,CYP4B1,CYP1B1,ADH1B,AKR1C3,UGT2B4
Role of IL-17A in Psoriasis	3.04E00	0.0478349	1.88E-01	CXCL3,S100A8,CCL20,IL8
